# Supplementary material for: Impact of Grape Pomace Powder on the Phenolic Bioaccessibility and on In Vitro Starch Digestibility of Wheat Based Bread
Source: Foods. 2021 Feb 27;10(3):507. doi: 10.3390/foods10030507 (PMC8025819; doi:10.3390/foods10030507)
Supplement: Supplementary file 1 [file foods-10-00507-s001.zip]

Archive with 1 entries (1 files):
- foods-1114432-supplementary.xlsx
