# Supplementary material for: Impact of Grape Pomace Powder on the Phenolic Bioaccessibility and on In Vitro Starch Digestibility of Wheat Based Bread
Source: Foods. 2021 Feb 27;10(3):507. doi: 10.3390/foods10030507 (PMC8025819; doi:10.3390/foods10030507)
Supplement: Supplementary file 1 [file foods-10-00507-s001.zip › foods-1114432-supplementary.xlsx]

## Sheet: a.Phenolic Profile GPP
Compound	Class	Subclass	GPP_bound_1	GPP_bound_2	GPP_bound_3	GPP_free_1	GPP_free_2	GPP_free_3	CompositeSpectrum
Petunidin 3-O-galactoside	Flavonoids	Anthocyanins	1	1	1	478788	478788	465683	(479.11206, 9658.135)(481.1281, 5938.05)(482.1313, 899.885)(463.11932, 225073.98)(464.1219, 46306.035)(465.1155, 9915.785)(466.1237, 123.63)(503.112, 6240.705)(504.11505, 924.175)(505.12683, 1768.09)(507.1089, 56431.383)(508.11108, 10697.535)(487.1192, 64440.38)(488.12158, 13591.71)(489.1229, 2020.665)
Cyanidin 3-O-(6''-malonyl-glucoside)	Flavonoids	Anthocyanins	1	1	1	1037328	205201	1215697	(521.1236, 67820.14)(522.12585, 14043.944)(523.1277, 1890.895)(521.1245, 192056.86)(522.1268, 40372.3)(523.1286, 7332.66)(559.1175, 28298.43)(560.1202, 6880.25)(561.1191, 1759.36)
Cyanidin 3-O-(6''-succinyl-glucoside)	Flavonoids	Anthocyanins	1	1	1	194453	173015	173452	(531.10675, 10424.73)(532.10956, 1117.36)
Vitisin A	Flavonoids	Anthocyanins	1	1	1	403584	382744	386829	(561.1178, 21335.094)(562.1204, 4373.047)
Delphinidin 3-O-(6''-acetyl-glucoside)	Flavonoids	Anthocyanins	1	1	1	3567121	3533349	3485703	(507.1089, 71534.37)(508.11108, 13714.144)(509.1129, 1436.8734)(489.09424, 1022.3367)(491.11243, 2598.4668)(492.7919, 717483.8)(493.79895, 504887.72)(494.8009, 109815.25)(495.8024, 17593.43)(496.1362, 4164.01)(531.10675, 4169.19)(532.10956, 448.58)(533.11896, 920.20996)
Delphinidin 3-O-(6''-acetyl-galactoside)	Flavonoids	Anthocyanins	1	1	1	3567121	3533349	3485703	(507.1089, 71534.37)(508.11108, 13714.144)(509.1129, 1436.8734)(489.09424, 1022.3367)(491.11243, 2598.4668)(492.7919, 717483.8)(493.79895, 504887.72)(494.8009, 109815.25)(495.8024, 17593.43)(496.1362, 4164.01)(531.10675, 4169.19)(532.10956, 448.58)(533.11896, 920.20996)
Petunidin 3-O-(6''-acetyl-glucoside)	Flavonoids	Anthocyanins	1	1	1	9509980	9226223	9142468	(521.1228, 6111.293)(522.12573, 860.4133)(505.12967, 252973.3)(506.1321, 54481.355)(507.13382, 9894.7295)(529.1274, 2633.6965)
Pelargonidin 3-O-(6''-malonyl-glucoside)	Flavonoids	Anthocyanins	1	1	1	8455498	8341841	8207805	(521.12427, 200228.83)(522.1265, 42344.703)(523.12836, 7472.0103)(503.10977, 445.81332)(505.12778, 8840.87)(506.1311, 1196.5299)(507.1124, 4696.717)(508.11374, 456.66)(545.12164, 515.43665)
Delphinidin 3-O-rutinoside	Flavonoids	Anthocyanins	102652	97451	95980	3172283	182631	3048109	(611.1591, 24211.436)(612.16125, 6676.245)(637.4946, 18253.494)(638.4971, 4235.8315)(617.1571, 649.78)
Cyanidin 3-O-sophoroside	Flavonoids	Anthocyanins	102652	97451	95980	3172283	182631	3048109	(611.1591, 24211.436)(612.16125, 6676.245)(637.4946, 18253.494)(638.4971, 4235.8315)(617.1571, 649.78)
Cyanidin 3,5-O-diglucoside	Flavonoids	Anthocyanins	102652	97451	95980	3172283	182631	3048109	(611.1591, 24211.436)(612.16125, 6676.245)(637.4946, 18253.494)(638.4971, 4235.8315)(617.1571, 649.78)
Delphinidin 3,5-O-diglucoside	Flavonoids	Anthocyanins	270737	208691	205903	3673836	3596851	3568789	(627.1539, 11676.284)(628.15564, 169.985)(611.334, 37645.754)(612.1361, 11906.466)(613.13794, 2522.5867)(655.15936, 61266.332)(656.162, 17796.373)
Delphinidin 3-O-glucosyl-glucoside	Flavonoids	Anthocyanins	270737	208691	205903	3673836	3596851	3568789	(627.1539, 11676.284)(628.15564, 169.985)(611.334, 37645.754)(612.1361, 11906.466)(613.13794, 2522.5867)(655.15936, 61266.332)(656.162, 17796.373)
Peonidin 3-O-rutinoside	Flavonoids	Anthocyanins	1199990	1107960	1030395	1356946	1354426	1258086	(610.17706, 17327.463)(611.17755, 8699.38)(612.1756, 5282.1133)(613.17535, 767.595)
Cyanidin 3-O-glucosyl-rutinoside	Flavonoids	Anthocyanins	1280161	1126038	1057401	1045203	986640	955768	(758.21375, 20906.918)(759.2141, 14087.275)
Pelargonidin 3-O-(6''-succinyl-glucoside)	Flavonoids	Anthocyanins	1343165	1300282	1259866	30201352	29260582	28740996	(533.11993, 301.52002)(517.1274, 5972.7)(518.1303, 903.65)(521.1237, 44045.36)(536.14703, 286330.3)(536.1431, 140665.11)(537.14526, 27420.057)(538.14703, 2077.0667)(517.1288, 46185.62)(518.1312, 9755.568)(519.93005, 18924.297)(522.1267, 8729.75)(559.13824, 8018.9233)(560.1409, 1661.7633)
Peonidin 3-O-(6''-acetyl-galactoside)	Flavonoids	Anthocyanins	1527343	1481238	1415635	12026319	11572721	11544722	(506.13672, 133222.89)(507.1395, 28028.795)(507.13382, 9800.72)(490.1232, 20985.9)(488.12137, 5514.703)(529.6357, 1657.8966)(510.12637, 627.63)
Peonidin 3-O-(6''-acetyl-glucoside)	Flavonoids	Anthocyanins	1527343	1481238	1415635	12026319	11572721	11544722	(506.13672, 133222.89)(507.1395, 28028.795)(507.13382, 9800.72)(490.1232, 20985.9)(488.12137, 5514.703)(529.6357, 1657.8966)(510.12637, 627.63)
Malvidin 3-O-(6''-acetyl-glucoside)	Flavonoids	Anthocyanins	1820606	1761452	1702643	39660940	38384256	37748280	(535.14056, 566200.3)(536.1431, 140665.11)(537.14526, 27420.057)(538.14703, 2077.0667)(517.1285, 36431.21)(518.13104, 7578.3003)(519.13403, 2001.86)(537.1537, 6579.18)(559.13824, 8018.9233)(560.1409, 1661.7633)
Delphinidin 3-O-sambubioside	Flavonoids	Anthocyanins	2191379	2191379	2159067	254864	249282	229143	(597.1435, 12148.8125)(579.1439, 46979.875)(580.14655, 12435.904)(581.14856, 1181.01)(625.1503, 436101.9)(626.15283, 127466.23)
Pinotin A	Flavonoids	Anthocyanins	2463395	2331028	2253394	3751987	3857493	3578699	(609.155, 126537.48)(610.1575, 35817.855)(611.15826, 6188.5117)
Petunidin 3-O-(6''-p-coumaroyl-glucoside)	Flavonoids	Anthocyanins	2463395	2331028	2253394	3751987	3857493	3578699	(609.155, 126537.48)(610.1575, 35817.855)(611.15826, 6188.5117)
Cyanidin 3-O-(6''-p-coumaroyl-glucoside)	Flavonoids	Anthocyanins	2483085	3318285	2265845	1033908	986076	971134	(595.13794, 226.28333)(577.12726, 1274.6549)(579.14386, 43942.63)(580.14655, 11480.922)(581.14844, 1092.3468)
Pelargonidin	Flavonoids	Anthocyanins	3788809	3657497	3640692	342938	342938	332996	(271.0578, 43749.43)(272.06094, 7694.28)(273.07208, 479.565)
Pigment A	Flavonoids	Anthocyanins	9670546	9320371	9008141	49387964	48635880	47784452	(609.15564, 570179.94)(610.1585, 179763.06)(611.1597, 36201.38)(612.16144, 7456.5767)(593.1588, 275.26)(633.15326, 14394.284)(634.1562, 7626.48)(635.1579, 1054.6533)
Peonidin 3-O-(6''-p-coumaroyl-glucoside)	Flavonoids	Anthocyanins	9670546	9320371	9008141	49387964	48635880	47784452	(609.15564, 570179.94)(610.1585, 179763.06)(611.1597, 36201.38)(612.16144, 7456.5767)(593.1588, 275.26)(633.15326, 14394.284)(634.1562, 7626.48)(635.1579, 1054.6533)
Malvidin 3-O-(6''-caffeoyl-glucoside)	Flavonoids	Anthocyanins	10399763	10032219	9782097	41859064	41196740	40455592	(655.1578, 848.98)(657.17303, 1979.3267)(639.166, 638874.4)(640.16895, 208598.0)(641.17035, 43260.277)(642.172, 7173.1704)(663.16376, 18697.832)(664.1665, 5458.8936)(665.16846, 1683.4766)
Malvidin 3,5-O-diglucoside	Flavonoids	Anthocyanins	10399763	10032219	9782097	41831724	41170528	40442944	(657.1732, 2061.08)(639.166, 638874.4)(640.16895, 208598.0)(641.17035, 43260.277)(642.172, 7173.1704)(663.16376, 18697.832)(664.1665, 5458.8936)(665.16846, 1683.4766)
Malvidin 3-O-(6''-p-coumaroyl-glucoside)	Flavonoids	Anthocyanins	14186384	13613544	13290355	58573696	58746568	56658384	(639.1661, 653693.25)(640.16895, 213555.31)(641.17035, 44311.426)(642.172, 7372.3755)(663.16376, 19203.814)(664.1665, 5608.97)(665.16846, 1730.2399)
Cyanidin 3-O-glucoside	Flavonoids	Anthocyanins	15356114	15166459	15121914	35132120	34673352	34286764	(449.1045, 581545.94)(450.1072, 119780.57)(451.10843, 19113.383)(452.11032, 1813.33)
Cyanidin 3-O-galactoside	Flavonoids	Anthocyanins	15356114	15166459	15121914	35132120	34673352	34286764	(449.1045, 581545.94)(450.1072, 119780.57)(451.10843, 19113.383)(452.11032, 1813.33)
Petunidin 3-O-arabinoside	Flavonoids	Anthocyanins	15356114	15166459	15121914	35265144	34801764	34438600	(449.1045, 581545.94)(450.1072, 119780.57)(451.10843, 19113.383)(452.11032, 1813.33)
Peonidin 3-O-arabinoside	Flavonoids	Anthocyanins	15356114	15166459	15121914	35265144	34801764	34438600	(449.1045, 581545.94)(450.1072, 119780.57)(451.10843, 19113.383)(452.11032, 1813.33)
Delphinidin 3-O-glucoside	Flavonoids	Anthocyanins	19508438	19229220	19109942	70599400	70186680	68918480	(490.1066, 1083.7032)(449.10376, 25547.39)(450.10648, 4381.0034)(451.10855, 413.95337)(465.09927, 840429.0)(466.10214, 178045.38)(467.10355, 31511.756)(468.10522, 4813.7095)
Delphinidin 3-O-galactoside	Flavonoids	Anthocyanins	19508438	19229220	19109942	70599400	70186680	68918480	(490.1066, 1083.7032)(449.10376, 25547.39)(450.10648, 4381.0034)(451.10855, 413.95337)(465.09927, 840429.0)(466.10214, 178045.38)(467.10355, 31511.756)(468.10522, 4813.7095)
Petunidin 3-O-glucoside	Flavonoids	Anthocyanins	43711176	42627064	42270968	478788	76931920	465683	(503.112, 6240.705)(504.11505, 924.175)(505.12683, 1768.09)(507.1089, 56431.383)(508.11108, 10697.535)(463.11975, 147657.6)(464.12225, 30215.826)(465.1195, 5677.13)(466.1237, 123.63)(479.114, 645828.2)(480.11804, 215849.25)(481.1191, 36686.043)(482.12103, 3328.625)(481.1281, 5938.05)(482.1313, 899.885)(486.61526, 32352.45)(488.12158, 13591.71)(489.1229, 2020.665)
Malvidin 3-O-arabinoside	Flavonoids	Anthocyanins	58981284	57950780	57377652	106629240	106667952	104805424	(463.1199, 1573195.4)(464.1233, 360679.4)(465.12402, 63729.8)(466.12582, 6409.1167)
Peonidin 3-O-glucoside	Flavonoids	Anthocyanins	58981284	57950780	57377652	106629240	106667952	104883848	(463.1199, 1573195.4)(464.1233, 360679.4)(465.12402, 63729.8)(466.12582, 6409.1167)
Malvidin 3-O-glucoside	Flavonoids	Anthocyanins	101667176	99583360	98569552	176895600	176880352	173657760	(493.1305, 2044967.1)(494.1339, 487855.6)(495.13522, 91251.125)(496.1367, 10362.172)(501.62244, 3500.945)(503.6138, 873.88837)
Phloretin	Flavonoids	Dihydrochalcones	164682	142954	148025	476366	706081	486683	(274.0806, 136.41)(256.07935, 6741.6133)(297.06668, 12394.86)(298.06265, 10659.502)(299.06497, 444.43002)(281.07114, 585.2166)
Dihydroquercetin 3-O-rhamnoside	Flavonoids	Dihydroflavonols	1	1	1	402067	403252	406147	(433.1074, 1348.54)(451.11826, 21533.295)(452.121, 3352.4832)(473.09937, 1781.37)
Dihydroquercetin	Flavonoids	Dihydroflavonols	1079919	1079919	1019634	3586723	3517778	3570421	(287.05273, 101250.11)(288.05548, 13208.372)(289.0577, 1086.2034)
Dihydromyricetin 3-O-rhamnoside	Flavonoids	Dihydroflavonols	13308621	13150394	13042908	30091476	29967122	29583028	(466.10156, 24154.516)(467.103, 4104.4517)(468.10498, 212.06334)(449.1045, 569300.7)(450.1072, 117368.29)(451.10843, 18676.926)(452.11032, 1796.77)(489.0964, 2651.6133)
(-)-Epigallocatechin	Flavonoids	Flavanols	535807	504513	502825	703916	697708	697052	(306.06586, 574.055)(289.06784, 22992.531)(290.07083, 2214.8318)(330.06982, 8239.566)
(+)-Gallocatechin	Flavonoids	Flavanols	535807	504513	502825	703916	697708	697052	(306.06586, 574.055)(289.06784, 22992.531)(290.07083, 2214.8318)(330.06982, 8239.566)
Procyanidin dimer B2	Flavonoids	Flavanols	1101881	1060654	1018939	1293841	1231471	1216027	(579.1441, 52426.62)(580.1466, 13841.362)(581.14844, 1547.3467)
Procyanidin dimer B1	Flavonoids	Flavanols	1101881	1060654	1018939	1293841	1231471	1216027	(579.1441, 52426.62)(580.1466, 13841.362)(581.14844, 1547.3467)
Procyanidin dimer B4	Flavonoids	Flavanols	1101881	1060654	1018939	1293841	1231471	1216027	(579.1441, 52426.62)(580.1466, 13841.362)(581.14844, 1547.3467)
Procyanidin dimer B3	Flavonoids	Flavanols	1101881	1060654	1018939	1293841	1231471	1216027	(579.1441, 52426.62)(580.1466, 13841.362)(581.14844, 1547.3467)
Procyanidin dimer B5	Flavonoids	Flavanols	1101881	1060654	1018939	1293841	1231471	1216027	(579.1441, 52426.62)(580.1466, 13841.362)(581.14844, 1547.3467)
Procyanidin dimer B7	Flavonoids	Flavanols	1101881	1060654	1018939	1293841	1231471	1216027	(579.1441, 52426.62)(580.1466, 13841.362)(581.14844, 1547.3467)
(+)-Catechin	Flavonoids	Flavanols	5121714	4880666	4734434	864924	876581	866945	(291.08347, 37664.676)(292.08633, 4271.016)(273.0729, 1593.0)(291.0846, 208034.11)(292.0872, 27255.229)(293.0889, 2314.2266)(315.08313, 5263.1733)
(-)-Epicatechin	Flavonoids	Flavanols	5121714	4880666	4734434	864924	876581	866945	(291.08347, 37664.676)(292.08633, 4271.016)(273.0729, 1593.0)(291.0846, 208034.11)(292.0872, 27255.229)(293.0889, 2314.2266)(315.08313, 5263.1733)
Eriodictyol 7-O-glucoside	Flavonoids	Flavanones	1	1	1	402067	403252	406147	(433.1074, 1348.54)(451.11826, 21533.295)(452.121, 3352.4832)(473.09937, 1781.37)
Naringin 6'-malonate	Flavonoids	Flavanones	172174	164400	150999	1	1	1	(671.1839, 2136.9167)(672.1915, 9310.797)
Hesperetin	Flavonoids	Flavanones	279057	288525	272767	244667	238333	238333	(303.0822, 16176.91)(304.0851, 2930.14)(325.06714, 9708.93)(326.07, 569.845)
Neohesperidin	Flavonoids	Flavanones	1466843	1319086	1226861	1617231	1627502	1509877	(610.1771, 18320.406)(611.17755, 9565.536)
Hesperidin	Flavonoids	Flavanones	1466843	1319086	1226861	1617231	1627502	1509877	(610.1771, 18320.406)(611.17755, 9565.536)
Eriodictyol	Flavonoids	Flavanones	3733834	3598253	3596272	1042860	1042860	1029991	(271.05725, 14303.735)(271.05807, 65780.73)(272.06094, 7806.687)(289.06787, 7562.133)(290.0709, 359.83667)
7,4'-Dihydroxyflavone	Flavonoids	Flavones	1	1	1	369688	358421	354728	(255.06276, 18903.678)(256.0659, 1333.3866)
Chrysin	Flavonoids	Flavones	1	1	1	369688	358421	354728	(255.06276, 18903.678)(256.0659, 1333.3866)
Chrysoeriol 7-O-(6''-malonyl-glucoside)	Flavonoids	Flavones	1	1	1	193462	172435	172905	(531.10675, 10657.403)(532.10956, 1149.6566)
Cirsimaritin	Flavonoids	Flavones	306223	287544	319891	6732786	6665568	6514422	(314.08105, 8052.107)(315.07657, 3994.53)(315.09128, 25435.006)(316.08688, 8128.0137)(300.0929, 831.56494)(323.06674, 5581.483)
Gardenin B	Flavonoids	Flavones	566308	403758	442960	81742	85837	82139	(341.09573, 6009.687)(383.10806, 7574.1997)(363.0861, 14618.37)(364.08643, 887.6567)
Tetramethylscutellarein	Flavonoids	Flavones	660168	627488	595271	628338	648677	622922	(325.1085, 1105.8134)(365.1014, 40591.83)(366.10318, 3700.9766)(349.08884, 24354.916)(350.09158, 3162.1267)
Diosmin	Flavonoids	Flavones	859931	774696	728898	968391	955832	892036	(610.17706, 16070.874)(611.17755, 7755.529)(612.1756, 4708.5454)(613.17535, 678.98334)
Neodiosmin	Flavonoids	Flavones	881279	761544	716667	968391	955832	892036	(610.17706, 16039.2)(611.17755, 7732.735)(612.1756, 4694.5303)(613.17535, 677.12)
7,3',4'-Trihydroxyflavone	Flavonoids	Flavones	3395372	3295872	3287288	1	1	1	(271.05807, 62373.61)(272.06094, 7274.8164)
Apigenin	Flavonoids	Flavones	3395372	3295872	3287288	1	1	1	(271.05807, 62373.61)(272.06094, 7274.8164)
Baicalein	Flavonoids	Flavones	3395372	3295872	3287288	1	1	1	(271.05807, 62373.61)(272.06094, 7274.8164)
Nepetin	Flavonoids	Flavones	3567131	517223	490521	6235950	6242347	6219003	(317.0629, 95499.98)(318.06567, 12880.375)(319.0702, 1550.4232)(301.06784, 10300.082)(302.07056, 1266.3398)
Jaceosidin	Flavonoids	Flavones	6969210	6818438	6782688	11995710	11704517	11577679	(331.0787, 172359.92)(332.08127, 25232.822)(333.08115, 2509.9802)
6-Hydroxyluteolin 7-O-rhamnoside	Flavonoids	Flavones	12910760	12739188	12694347	29130678	28784300	28453964	(449.1045, 578420.3)(450.1072, 119105.88)(451.10843, 18984.643)(452.11032, 1796.77)
Luteolin 7-O-glucoside	Flavonoids	Flavones	12910760	12739188	12694347	29130678	28784300	28453964	(449.1045, 578420.3)(450.1072, 119105.88)(451.10843, 18984.643)(452.11032, 1796.77)
Luteolin 6-C-glucoside	Flavonoids	Flavones	12910760	12739188	12694347	29130678	28784300	28453964	(449.1045, 578420.3)(450.1072, 119105.88)(451.10843, 18984.643)(452.11032, 1796.77)
Chrysoeriol 7-O-glucoside	Flavonoids	Flavones	48131420	47286016	46811060	86692128	86880032	85497880	(463.1202, 1099244.6)(464.12338, 250659.08)(465.12418, 42234.79)(466.12607, 3889.3035)(463.11963, 2017424.4)(464.1232, 463670.62)(465.12393, 84012.18)(466.12558, 8783.14)(473.1014, 1778.8168)
Daidzein	Flavonoids	Isoflavonoids	1	1	1	369688	358421	354728	(255.06276, 18903.678)(256.0659, 1333.3866)
Genistein	Flavonoids	Isoflavonoids	3395372	3295872	3287288	1	1	1	(271.05807, 62373.61)(272.06094, 7274.8164)
6''-O-Acetylgenistin	Flavonoids	Isoflavonoids	36148016	35110312	34859672	63684812	62751904	62107144	(479.61655, 565886.7)(480.11813, 177584.05)(463.1199, 106727.85)(483.10773, 257.95)
6''-O-Acetyldaidzin	Flavonoids	Isoflavonoids	47611720	46994860	46519248	2378904	2412719	2365456	(463.78897, 530826.94)(464.1237, 251903.66)(484.11905, 64339.984)(482.1208, 132.48)(466.10913, 3072.3333)
6''-O-Acetylglycitin	Flavonoids	Isoflavonoids	79844160	79308160	78725200	4338856	4060246	139027312	(491.6283, 859046.06)(492.12973, 215203.95)(517.12964, 138170.73)(497.12564, 649.26)
Myricetin 3-O-arabinoside	Flavonoids	Flavonols	1	1	1	955083	932150	931738	(435.08725, 871.5234)
Myricetin 3-O-glucoside	Flavonoids	Flavonols	1	1	1	364649	355489	350209	(481.09216, 20917.293)(482.09506, 3147.3665)(465.0979, 310.36)(465.1015, 671.29)
Myricetin 3-O-galactoside	Flavonoids	Flavonols	1	1	1	364649	355489	350209	(481.09216, 20917.293)(482.09506, 3147.3665)(465.0979, 310.36)(465.1015, 671.29)
Quercetin 7,4'-O-diglucoside	Flavonoids	Flavonols	488094	481066	466313	3997029	3863953	3791100	(626.15216, 57703.83)(627.1542, 11824.718)(628.15564, 263.2)(609.1528, 2574.07)(611.1316, 193.72)(610.34094, 9492.356)(612.13544, 3025.2766)(613.1383, 350.78)(652.15295, 14391.69)
Quercetin 3,4'-O-diglucoside	Flavonoids	Flavonols	488094	455715	440933	3997029	3863953	3791100	(626.15216, 57782.84)(627.1542, 11824.718)(628.15564, 263.2)(609.1528, 2666.0)(610.34094, 9492.356)(612.13544, 3025.2766)(613.1383, 350.78)(652.15295, 14397.703)
Quercetin 3-O-sophoroside	Flavonoids	Flavonols	488094	455715	440933	3997029	3863953	3791100	(626.15216, 57782.84)(627.1542, 11824.718)(628.15564, 263.2)(609.1528, 2666.0)(610.34094, 9492.356)(612.13544, 3025.2766)(613.1383, 350.78)(652.15295, 14397.703)
Myricetin 3-O-rutinoside	Flavonoids	Flavonols	488094	455715	440933	3997029	3863953	3791100	(626.15216, 57782.84)(627.1542, 11824.718)(628.15564, 263.2)(609.1528, 2666.0)(610.34094, 9492.356)(612.13544, 3025.2766)(613.1383, 350.78)(652.15295, 14397.703)
3-Methoxynobiletin	Flavonoids	Flavonols	682492	672832	643811	2243098	2028437	1972205	(455.14438, 66417.93)(456.147, 16231.819)(457.1492, 2643.7234)
6,8-Dihydroxykaempferol	Flavonoids	Flavonols	686130	628517	606561	627246	614519	607226	(301.03183, 32554.344)(302.03488, 3664.2297)(319.04218, 2371.43)
Myricetin	Flavonoids	Flavonols	686130	628517	606561	627246	614519	607226	(301.03183, 32554.344)(302.03488, 3664.2297)(319.04218, 2371.43)
Kaempferol 3-O-sophoroside	Flavonoids	Flavonols	780936	735987	717114	14947189	1204637	14457754	(610.158, 131129.9)(611.1591, 25905.768)(612.16125, 7870.92)(595.1373, 5317.39)(596.1404, 254.16998)(637.1606, 28438.26)(634.1561, 8122.6445)(635.1579, 1110.8201)
Quercetin 3-O-rutinoside	Flavonoids	Flavonols	780936	735987	717114	14947189	1204637	14457754	(610.158, 131129.9)(611.1591, 25905.768)(612.16125, 7870.92)(595.1373, 5317.39)(596.1404, 254.16998)(637.1606, 28438.26)(634.1561, 8122.6445)(635.1579, 1110.8201)
Kaempferol 3,7-O-diglucoside	Flavonoids	Flavonols	780936	735987	717114	14947189	1204637	14457754	(610.158, 131129.9)(611.1591, 25905.768)(612.16125, 7870.92)(595.1373, 5317.39)(596.1404, 254.16998)(637.1606, 28438.26)(634.1561, 8122.6445)(635.1579, 1110.8201)
Quercetin 3-O-galactoside 7-O-rhamnoside	Flavonoids	Flavonols	780936	735987	717114	14947189	1204637	14457754	(610.158, 131129.9)(611.1591, 25905.768)(612.16125, 7870.92)(595.1373, 5317.39)(596.1404, 254.16998)(637.1606, 28438.26)(634.1561, 8122.6445)(635.1579, 1110.8201)
Quercetin 3-O-rhamnosyl-galactoside	Flavonoids	Flavonols	780936	735987	717114	14947189	1204637	14457754	(610.158, 131129.9)(611.1591, 25905.768)(612.16125, 7870.92)(595.1373, 5317.39)(596.1404, 254.16998)(637.1606, 28438.26)(634.1561, 8122.6445)(635.1579, 1110.8201)
Kaempferol 3-O-glucosyl-rhamnosyl-glucoside	Flavonoids	Flavonols	902157	800549	746812	221468	155814	157591	(758.2138, 20225.35)(759.2142, 13590.823)(760.21265, 10115.903)(761.21173, 3291.8232)(762.2107, 522.4067)(779.2083, 9341.653)(780.2114, 2356.7065)
Quercetin 3-O-rhamnosyl-rhamnosyl-glucoside	Flavonoids	Flavonols	902157	800549	746812	221468	155814	157591	(758.2138, 20225.35)(759.2142, 13590.823)(760.21265, 10115.903)(761.21173, 3291.8232)(762.2107, 522.4067)(779.2083, 9341.653)(780.2114, 2356.7065)
Kaempferide	Flavonoids	Flavonols	983489	788774	914709	821723	792364	782249	(299.0612, 15368.86)(281.0509, 7320.4966)(284.06238, 959.23)(309.0554, 2666.7632)
Quercetin 3-O-glucosyl-xyloside	Flavonoids	Flavonols	1102172	1060940	1060940	1764596	1734834	1677089	(596.1421, 64048.605)(597.1435, 11170.419)(580.13324, 25125.531)(580.147, 13126.755)(581.1487, 1569.1699)(619.1369, 2295.2566)
Quercetin 3-O-glucuronide	Flavonoids	Flavonols	1863268	1722563	1728687	2458659	2372624	2367774	(501.05728, 1545.61)(479.07797, 111176.66)(480.08023, 20352.834)(481.08167, 2708.4202)
Galangin	Flavonoids	Flavonols	3395372	3295872	3287288	1	1	1	(271.05807, 62373.61)(272.06094, 7274.8164)
Isorhamnetin	Flavonoids	Flavonols	3567131	517223	490521	6235950	6242347	6219003	(317.0629, 95499.98)(318.06567, 12880.375)(319.0702, 1550.4232)(301.06784, 10300.082)(302.07056, 1266.3398)
Rhamnetin	Flavonoids	Flavonols	3567131	517223	490521	6235950	6242347	6219003	(317.0629, 95499.98)(318.06567, 12880.375)(319.0702, 1550.4232)(301.06784, 10300.082)(302.07056, 1266.3398)
3,7-Dimethylquercetin	Flavonoids	Flavonols	6969210	6818438	6782688	11995710	11965858	11841662	(331.0787, 172359.92)(332.08127, 25232.822)(333.08115, 2509.9802)
Kaempferol 3-O-glucoside	Flavonoids	Flavonols	12910760	12739188	12694347	29130678	28784300	28453964	(449.1045, 578420.3)(450.1072, 119105.88)(451.10843, 18984.643)(452.11032, 1796.77)
Quercetin 3-O-rhamnoside	Flavonoids	Flavonols	12910760	12739188	12694347	29130678	28784300	28453964	(449.1045, 578420.3)(450.1072, 119105.88)(451.10843, 18984.643)(452.11032, 1796.77)
Kaempferol 3-O-galactoside	Flavonoids	Flavonols	12910760	12739188	12694347	29130678	28784300	28453964	(449.1045, 578420.3)(450.1072, 119105.88)(451.10843, 18984.643)(452.11032, 1796.77)
Quercetin 4'-O-glucoside	Flavonoids	Flavonols	16382050	16188023	16188023	58074072	57720204	56685060	(490.10663, 1096.69)(449.10376, 25027.266)(450.10657, 4311.915)(451.10886, 390.46002)(465.09955, 377061.28)(466.102, 72483.14)(467.10382, 13630.215)
Quercetin 3-O-glucoside	Flavonoids	Flavonols	16445058	16245382	16245382	58074072	57720204	56685060	(490.10663, 1096.69)(449.10376, 25027.266)(450.10657, 4311.915)(451.10886, 390.46002)(465.09955, 377061.28)(466.102, 72483.14)(467.10382, 13630.215)
Quercetin 3-O-galactoside	Flavonoids	Flavonols	16445058	16245382	16245382	58074072	57720204	56685060	(490.10663, 1096.69)(449.10376, 25027.266)(450.10657, 4311.915)(451.10886, 390.46002)(465.09955, 377061.28)(466.102, 72483.14)(467.10382, 13630.215)
Myricetin 3-O-rhamnoside	Flavonoids	Flavonols	16445058	16245382	16245382	58074072	57720204	56685060	(490.10663, 1096.69)(449.10376, 25027.266)(450.10657, 4311.915)(451.10886, 390.46002)(465.09955, 377061.28)(466.102, 72483.14)(467.10382, 13630.215)
Isorhamnetin 3-O-galactoside	Flavonoids	Flavonols	35955140	35030720	34717260	63722180	62785636	62190608	(463.11993, 112815.56)(464.1225, 24049.54)(465.12347, 1421.085)(479.11475, 1180889.0)(480.11798, 268134.12)(481.11908, 46018.953)(482.12085, 4543.214)(487.9024, 1462.5822)
Isorhamnetin 4'-O-glucoside	Flavonoids	Flavonols	35955140	35030720	34717260	63722180	62785636	62190608	(463.11993, 112815.56)(464.1225, 24049.54)(465.12347, 1421.085)(479.11475, 1180889.0)(480.11798, 268134.12)(481.11908, 46018.953)(482.12085, 4543.214)(487.9024, 1462.5822)
Isorhamnetin 7-O-rhamnoside	Flavonoids	Flavonols	35955140	35030720	34717260	63722180	62785636	62190608	(463.11993, 112815.56)(464.1225, 24049.54)(465.12347, 1421.085)(479.11475, 1180889.0)(480.11798, 268134.12)(481.11908, 46018.953)(482.12085, 4543.214)(487.9024, 1462.5822)
Isorhamnetin 3-O-glucoside	Flavonoids	Flavonols	35955140	35030720	34717260	63722180	62785636	62190608	(463.11993, 112815.56)(464.1225, 24049.54)(465.12347, 1421.085)(479.11475, 1180889.0)(480.11798, 268134.12)(481.11908, 46018.953)(482.12085, 4543.214)(487.9024, 1462.5822)
Isorhamnetin 3-O-rutinoside	Flavonoids	Flavonols	48131420	47286016	46811060	86692128	86880032	85419528	(463.1202, 1099244.6)(464.12338, 250659.08)(465.12418, 42234.79)(466.12607, 3889.3035)(463.11963, 2017424.4)(464.1232, 463670.62)(465.12393, 84012.18)(466.12558, 8783.14)(473.1014, 1778.8168)
4-Hydroxybenzaldehyde	Other polyphenols	Hydroxybenzaldehydes	1	1	1	159636	156978	159219	(124.0389, 35306.645)(125.041565, 2543.7366)(105.03593, 2856.5098)(147.02899, 9284.794)(129.51895, 1394.795)
Hydroxytyrosol	Other polyphenols	Tyrosols	1	1	1	237687	237687	240959	(138.0539, 4654.4404)(158.0796, 10339.035)(137.0614, 9172.09)
Carnosol	Other polyphenols	Phenolic terpenes	1	1	1	605875	592850	571123	(331.1844, 13862.937)(332.1875, 735.6567)(333.19968, 8899.147)(334.20157, 600.89667)
Phlorin	Other polyphenols	Other polyphenols	174169	152572	154832	403761	719492	700356	(272.08237, 710.4133)(273.0796, 1949.66)(274.0806, 166.25)(314.08878, 5874.902)(315.09134, 823.19995)(293.06033, 16184.79)(294.06384, 221.88335)
Epirosmanol	Other polyphenols	Phenolic terpenes	200965	188479	508191	127140	118180	146589	(369.1683, 377.95)(329.16864, 6136.04)(347.18005, 10677.79)(349.1947, 1682.5)(350.2, 8464.202)(348.1984, 594.23)
Rosmanol	Other polyphenols	Phenolic terpenes	200965	188479	188479	127140	118180	146589	(369.1683, 377.95)(329.16864, 6136.04)(347.18005, 10677.79)(349.1947, 1682.5)(351.20154, 6760.6997)
p-HPEA-AC	Other polyphenols	Tyrosols	224065	220535	208825	7108022	6887992	6943649	(166.0848, 22705.553)(167.08383, 2491.3467)(187.06111, 34701.023)(188.0672, 4457.4297)
4-Ethylguaiacol	Other polyphenols	Alkylmethoxyphenols	251908	221396	219945	1	1	1	(153.08965, 7894.953)(135.07927, 5509.4)(156.0997, 760.26)(180.0864, 1382.06)(157.0597, 19017.39)
p-Anisaldehyde	Other polyphenols	Hydroxybenzaldehydes	325497	314207	295390	250144	237872	241887	(119.0483, 16098.33)(120.0445, 1885.49)(138.0539, 4675.93)(137.0614, 9276.536)
Syringaldehyde	Other polyphenols	Hydroxybenzaldehydes	345071	347065	332254	431823	422093	417576	(208.55426, 45582.984)(208.0523, 4558.9)(210.05943, 73147.35)(165.05318, 21997.234)(184.07037, 641.08997)(189.03804, 43073.945)(190.04138, 2165.5964)
2,3-Dihydroxy-1-guaiacylpropanone	Other polyphenols	Hydroxybenzoketones	351634	332278	311686	271674	270593	270220	(212.57178, 12641.1875)(195.06348, 2891.11)(213.0721, 8621.457)(199.07967, 6145.6504)(220.05724, 1782.77)
Thymol	Other polyphenols	Phenolic terpenes	415246	415246	355351	432290	444864	455772	(151.1102, 2857.12)(133.10236, 13968.44)(160.0966, 616.51666)
Carvacrol	Other polyphenols	Phenolic terpenes	415246	415246	355351	432290	444864	455772	(151.1102, 2857.12)(133.10236, 13968.44)(160.0966, 616.51666)
Carnosic acid	Other polyphenols	Phenolic terpenes	547675	528905	517848	4800603	4766954	4741653	(315.1902, 59730.77)(316.1931, 9386.153)(333.2006, 41174.66)(334.20346, 4844.893)
5-Nonadecenylresorcinol	Other polyphenols	Alkylphenols	672980	684957	684957	6340015	5851698	6162640	(374.32156, 9087.167)(375.32056, 729.50665)(356.30334, 467.525)(381.29395, 9589.686)(382.297, 1517.94)
5-Pentadecylresorcinol	Other polyphenols	Alkylphenols	795794	795794	590182	1	1	1	(304.2591, 598.87)(345.2608, 207141.5)(346.26318, 35757.312)(347.2765, 213130.81)(348.27972, 38954.574)(327.24905, 39311.97)(328.2517, 6789.875)(329.2663, 182745.33)(330.26886, 34826.91)
Protocatechuic aldehyde	Other polyphenols	Hydroxybenzaldehydes	1307698	1218641	1159140	144604	424648	135788	(139.03766, 17595.385)(140.041, 112.82)(147.02254, 4731.822)
4-Methylcatechol	Other polyphenols	Alkylphenols	1562604	1383163	1333826	108281	109966	115966	(107.04373, 2242.6423)(128.0693, 3962.51)(147.04224, 10384.469)
3-Methylcatechol	Other polyphenols	Alkylphenols	1562604	1383163	1333826	108281	109966	115966	(107.04373, 2242.6423)(128.0693, 3962.51)(147.04224, 10384.469)
Guaiacol	Other polyphenols	Methoxyphenols	1562604	1383163	1333826	108281	109966	115966	(107.04373, 2242.6423)(128.0693, 3962.51)(147.04224, 10384.469)
5-Tricosenylresorcinol	Other polyphenols	Alkylphenols	1845998	1776438	1700266	137244	125773	131243	(430.3724, 35197.74)(431.3765, 4252.5503)
Mellein	Other polyphenols	Hydroxycoumarins	2145959	2089038	1950799	258338	263712	267459	(179.06909, 89538.96)(180.07202, 7585.7266)(205.0658, 710.76337)(184.04913, 1120.91)
Ferulaldehyde	Other polyphenols	Hydroxycinnamaldehydes	2145959	2089038	1950799	258338	263712	267459	(179.06909, 89538.96)(180.07202, 7585.7266)(205.0658, 710.76337)(184.04913, 1120.91)
3,4-DHPEA-AC	Other polyphenols	Tyrosols	2145959	2089038	1950799	145709	152571	156167	(199.07967, 5813.7905)(179.06909, 89538.96)(180.07202, 7585.7266)(205.0658, 765.44)
[6]-Gingerol	Other polyphenols	Hydroxyphenylpropenes	2424129	2124399	2185956	157298	169580	162043	(305.24393, 9911.199)(323.2189, 26011.07)(324.22147, 6675.803)(305.2087, 89410.0)(306.21146, 14884.153)
Hydroxytyrosol 4-O-glucoside	Other polyphenols	Tyrosols	2661873	2500103	2433874	1	1	1	(317.11673, 7880.967)(321.09348, 2939.7434)
Coumarin	Other polyphenols	Hydroxycoumarins	3147726	3147726	3010030	1394955	1394955	1305928	(147.04315, 130223.336)(148.0461, 9580.035)(128.0246, 98658.14)(129.02124, 82060.375)(130.0235, 3301.5552)(132.04321, 608.575)
Protocatechuic acid 4-O-glucoside	Phenolic acids	Hydroxybenzoic acids	375955	375955	358086	1234235	1191972	1150347	(303.0835, 29171.475)(304.08643, 3767.845)(322.661, 7502.0366)(322.06055, 139.63667)
Vanillic acid	Phenolic acids	Hydroxybenzoic acids	509065	480973	476409	1032809	1014617	990055	(169.04808, 16878.283)(170.05139, 301.85666)(151.03769, 25532.646)(152.04115, 986.7033)
Ellagic acid arabinoside	Phenolic acids	Hydroxybenzoic acids	574910	585694	568970	1	1	1	(437.04553, 21671.064)(438.04935, 749.1767)(421.04614, 2625.8967)(435.0668, 21120.69)(436.06747, 1967.4899)
Syringic acid	Phenolic acids	Hydroxybenzoic acids	673535	681763	660925	1354653	1308764	1290863	(199.05843, 18369.268)(200.06152, 1002.5733)(181.04803, 34305.465)(182.05135, 1612.805)
Gallic acid ethyl ester	Phenolic acids	Hydroxybenzoic acids	673535	681763	660925	1354653	1308764	1290863	(199.05843, 18369.268)(200.06152, 1002.5733)(181.04803, 34305.465)(182.05135, 1612.805)
4-Hydroxybenzoic acid	Phenolic acids	Hydroxybenzoic acids	1307698	1218641	1159140	144604	424648	135788	(139.03766, 17595.385)(140.041, 112.82)(147.02254, 4731.822)
2-Hydroxybenzoic acid	Phenolic acids	Hydroxybenzoic acids	1307698	1218641	1159140	144604	424648	135788	(139.03766, 17595.385)(140.041, 112.82)(147.02254, 4731.822)
Gallic acid	Phenolic acids	Hydroxybenzoic acids	9054643	8679575	8545410	99173	111823	104113	(153.01672, 4749.3438)(171.02777, 159292.39)(172.03065, 8987.473)(171.02708, 1724.9899)
Hydroxycaffeic acid	Phenolic acids	Hydroxycinnamic acids	1	1	1	470092	455413	462140	(201.04395, 4026.8933)(183.04881, 3797.83)(184.04913, 541.13)(219.0251, 15665.513)
4-Caffeoylquinic acid	Phenolic acids	Hydroxycinnamic acids	1	1	1	194741	317215	307164	(354.1044, 9223.653)(355.1049, 1106.7067)(337.0859, 1733.38)(337.08508, 1019.905)(379.09503, 442.025)
5-Caffeoylquinic acid	Phenolic acids	Hydroxycinnamic acids	1	1	1	194741	317215	307164	(354.1044, 9223.653)(355.1049, 1106.7067)(337.0859, 1733.38)(337.08508, 1019.905)(379.09503, 442.025)
3-Caffeoylquinic acid	Phenolic acids	Hydroxycinnamic acids	1	1	1	194741	317215	307164	(354.1044, 9223.653)(355.1049, 1106.7067)(337.0859, 1733.38)(337.08508, 1019.905)(379.09503, 442.025)
Rosmarinic acid	Phenolic acids	Hydroxycinnamic acids	1	1	1	1160465	1123689	1102274	(365.1014, 43868.75)(344.08716, 2461.6667)(383.07657, 55892.8)(384.07925, 5532.9297)
Caffeoyl aspartic acid	Phenolic acids	Hydroxycinnamic acids	138623	137052	140959	828306	5906843	820862	(295.31592, 85774.13)(297.0669, 23056.82)(281.0711, 1027.24)(300.093, 1070.3766)(319.73392, 16036.899)(319.06903, 1409.005)(302.0464, 10709.07)(304.04987, 684.04)(305.06207, 4070.5251)
24-Methyllathosterol ferulate	Phenolic acids	Hydroxycinnamic acids	289163	253644	229259	1493266	1426046	1423664	(581.44946, 3892.4502)(582.4522, 544.09)(583.45044, 26966.889)(564.76776, 45385.395)(565.4412, 72434.66)(599.4031, 18102.346)(600.40594, 5616.897)(601.4068, 136.49)
24-Methylcholesterol ferulate	Phenolic acids	Hydroxycinnamic acids	289163	253644	229259	1493266	1426046	1423664	(581.44946, 3892.4502)(582.4522, 544.09)(583.45044, 26966.889)(564.76776, 45385.395)(565.4412, 72434.66)(599.4031, 18102.346)(600.40594, 5616.897)(601.4068, 136.49)
24-Methylenecholestanol ferulate	Phenolic acids	Hydroxycinnamic acids	289163	253644	229259	1493266	1426046	1423664	(581.44946, 3892.4502)(582.4522, 544.09)(583.45044, 26966.889)(564.76776, 45385.395)(565.4412, 72434.66)(599.4031, 18102.346)(600.40594, 5616.897)(601.4068, 136.49)
Sinapine	Phenolic acids	Hydroxycinnamic acids	290647	279081	261740	1	1	1	(311.18094, 16743.094)(312.18353, 804.1966)
Avenanthramide 2c	Phenolic acids	Hydroxycinnamic acids	308162	271217	275086	658074	677773	637230	(297.06668, 18376.709)(298.06265, 15954.055)(299.06497, 851.62006)(321.72702, 2771.907)(323.0702, 7083.255)
Avenanthramide K	Phenolic acids	Hydroxycinnamic acids	308162	271217	275086	658074	677773	637230	(297.06668, 18376.709)(298.06265, 15954.055)(299.06497, 851.62006)(321.72702, 2771.907)(323.0702, 7083.255)
1,2,2'-Trisinapoylgentiobiose	Phenolic acids	Hydroxycinnamic acids	347366	315628	297705	353934	342346	328500	(983.26715, 11696.991)(984.2653, 4705.1934)(985.26355, 521.48)
1-Sinapoyl-2,2'-diferuloylgentiobiose	Phenolic acids	Hydroxycinnamic acids	532763	511581	461061	511127	493103	480852	(906.25, 16831.447)(907.25055, 14421.302)(908.2491, 12207.133)(909.24835, 5095.868)(910.2468, 1542.0499)
Stigmastanol ferulate	Phenolic acids	Hydroxycinnamic acids	654574	613831	578459	1042914	1006706	1390666	(593.4605, 12970.703)(594.46405, 4567.65)(578.2581, 2305.978)(581.4686, 4802.6)(615.6227, 3687.745)(616.45807, 1327.6951)(617.4693, 251.74)(601.0331, 3287.9058)(600.4244, 1160.98)(601.43475, 312.44998)
Caffeic acid 4-O-glucoside	Phenolic acids	Hydroxycinnamic acids	662021	637956	601504	403150	398465	381977	(345.09302, 754.6267)(347.0726, 23743.4)(348.07556, 2783.2683)
Caffeoyl glucose	Phenolic acids	Hydroxycinnamic acids	662021	637956	601504	403150	398465	381977	(345.09302, 754.6267)(347.0726, 23743.4)(348.07556, 2783.2683)
24-Methylcholestanol ferulate	Phenolic acids	Hydroxycinnamic acids	662743	616967	577338	317502	422980	389275	(579.4551, 21283.33)(580.45795, 5895.3364)(581.4599, 239.16501)(565.43805, 5952.86)(567.45404, 7397.814)(601.4358, 408.71002)(585.82104, 5222.544)(584.4108, 1894.2334)(585.4068, 769.01)
p-Coumaroyl tartaric acid	Phenolic acids	Hydroxycinnamic acids	686130	628517	606561	627246	614519	607226	(301.06674, 1311.4601)(319.04196, 17293.38)(320.04465, 3329.0566)(301.03183, 32554.344)
Sitosterol ferulate	Phenolic acids	Hydroxycinnamic acids	703450	627468	600581	1155289	1155289	1114431	(591.4351, 36595.254)(592.4378, 13156.834)(593.4416, 1900.6041)(613.41644, 4917.764)(614.419, 2181.585)
Schottenol ferulate	Phenolic acids	Hydroxycinnamic acids	703450	627468	600581	1155289	1155289	1114431	(591.4351, 36595.254)(592.4378, 13156.834)(593.4416, 1900.6041)(613.41644, 4917.764)(614.419, 2181.585)
3,5-Diferuloylquinic acid	Phenolic acids	Hydroxycinnamic acids	804794	761442	758494	87992	85047	85129	(544.16, 21141.9)(545.16315, 7191.7305)(553.14825, 5369.234)
3,4-Diferuloylquinic acid	Phenolic acids	Hydroxycinnamic acids	804794	761442	758494	87992	85047	85129	(544.16, 21141.9)(545.16315, 7191.7305)(553.14825, 5369.234)
p-Coumaric acid	Phenolic acids	Hydroxycinnamic acids	1220248	1413847	1362071	352396	327253	335475	(165.05296, 500.06665)(147.0424, 13294.687)(190.0482, 9179.616)(191.05164, 608.02997)(171.02715, 348.68997)
3,5-Dicaffeoylquinic acid	Phenolic acids	Hydroxycinnamic acids	1848877	1788552	1728059	16262034	16006977	15791358	(500.1277, 8809.01)(501.13016, 1143.19)(545.12164, 648.45)(505.12747, 5603.313)(517.1294, 163402.62)(518.1319, 37691.08)(519.1334, 6131.61)
4,5-Dicaffeoylquinic acid	Phenolic acids	Hydroxycinnamic acids	1848877	1788552	1728059	16262034	16006977	15791358	(500.1277, 8809.01)(501.13016, 1143.19)(545.12164, 648.45)(505.12747, 5603.313)(517.1294, 163402.62)(518.1319, 37691.08)(519.1334, 6131.61)
3,4-Dicaffeoylquinic acid	Phenolic acids	Hydroxycinnamic acids	1848877	1788552	1728059	16262034	16006977	15791358	(500.1277, 8809.01)(501.13016, 1143.19)(545.12164, 648.45)(505.12747, 5603.313)(517.1294, 163402.62)(518.1319, 37691.08)(519.1334, 6131.61)
Sinapic acid	Phenolic acids	Hydroxycinnamic acids	3709709	4089430	3928782	1	1	1	(225.0782, 4460.64)(226.07686, 298.81332)(211.06976, 22866.86)(212.07368, 886.7866)(247.0558, 21630.55)(233.0581, 393.06)
p-Coumaroyl malic acid	Phenolic acids	Hydroxycinnamic acids	4465214	4456183	4355986	8336492	8336492	8256448	(303.04803, 235645.4)(304.05057, 30296.225)(305.0522, 3366.6538)
p-Coumaric acid 4-O-glucoside	Phenolic acids	Hydroxycinnamic acids	7562550	7399911	7339185	13059957	13010880	12872635	(309.09363, 2207.305)(349.08777, 18568.594)(350.09073, 2139.09)(331.0787, 167780.81)(332.08127, 24516.955)(333.08115, 2434.5366)
p-Coumaroyl glucose	Phenolic acids	Hydroxycinnamic acids	7562550	7399911	7339185	13059957	13010880	12872635	(309.09363, 2207.305)(349.08777, 18568.594)(350.09073, 2139.09)(331.0787, 167780.81)(332.08127, 24516.955)(333.08115, 2434.5366)
Homovanillic acid	Phenolic acids	Hydroxyphenylacetic acids	345071	347065	332254	431823	422093	417576	(208.55426, 45582.984)(208.0523, 4558.9)(210.05943, 73147.35)(165.05318, 21997.234)(184.07037, 641.08997)(189.03804, 43073.945)(190.04138, 2165.5964)
3,4-Dihydroxyphenylacetic acid	Phenolic acids	Hydroxyphenylacetic acids	509065	480973	476409	1032809	1014617	990055	(169.04808, 16878.283)(170.05139, 301.85666)(151.03769, 25532.646)(152.04115, 986.7033)
Homoveratric acid	Phenolic acids	Hydroxyphenylacetic acids	2145959	2084593	1950799	145709	152571	156167	(199.07967, 5813.7905)(179.06909, 89538.96)(180.07202, 7585.7266)(205.0658, 765.44)
Dihydrocaffeic acid	Phenolic acids	Hydroxyphenylpropanoic acids	345071	347065	332254	431823	422093	417576	(208.55426, 45582.984)(208.0523, 4558.9)(210.05943, 73147.35)(165.05318, 21997.234)(184.07037, 641.08997)(189.03804, 43073.945)(190.04138, 2165.5964)

## Sheet: b.Free and Bound Phenolics GPP
mg/g DM	GPP_free	GPP_bound	Total content
Anthocyanins	10.7322	0.866485	11.5987
Flavones	3.6546	0.620962	4.27556
Other flavonoids	7.55469	0.636043	8.19073
Other phenolics	0.101312	0.0202205	0.121532
Phenolic acids	0.157682	0.0109401	0.168622
Total	22.2004	2.15465	24.3551

## Sheet: c.Total Phenolics T0 bread
mg/100g DM	GP0	GP5	GP10
Anthocyanins	0	19.7668	34.3741
Flavones	46.6051	53.3302	55.2214
Other flavonoids	2.41039	18.719	20.5217
Other phenolics	7.38854	5.65731	7.28129
Phenolic acids	5.18267	3.94265	4.69805
mg/100g DM	GP0	GP5	GP10
Anthocyanins	0	1.21192	1.44107
Flavones	0.538521	1.34502	1.57705
Other flavonoids	0.439195	1.72192	1.33789
Other phenolics	0.661494	0.646101	0.656275
Phenolic acids	0.53018	0.623241	0.656185
Total	2.16939	5.54821	5.66846
mg/100g DM	V0_total	V5_total	V10_total
Anthocyanins	0	20.9787	35.8151
Flavones	47.1436	54.6752	56.7984
Other flavonoids	2.84959	20.4409	21.8596
Other phenolics	8.05003	6.30342	7.93756
Phenolic acids	5.71285	4.56589	5.35424
total	63.756	106.964	127.765

## Sheet: d.Phenolic profile digestion
Compound	Class	Subclass	V0_B-r001	V0_B-r002	V0_B-r003	V0_F-r001	V0_F-r002	V0_F-r003	V0_G60_1	V0_G60_2	V0_G60_3	V0_Int1	V0_Int2	V0_Int3	V10_B-r001	V10_B-r002	V10_B-r003	V10_F-r002	V10_F-r003	V10_F_r001	V10_G60_1	V10_G60_2	V10_G60_3	V10_Int_1	V10_Int_2	V10_Int_3	V5_B-r001	V5_B-r002	V5_B-r003	V5_F-r001	V5_F-r002	V5_F-r003	V5_G60_1	V5_G60_2	V5_G60_3	V5_Int_1	V5_Int_2	V5_Int_3	CompositeSpectrum
Cyanidin 3-O-xyloside	Flavonoids	Anthocyanins	1	1	1	1	1	1	1	1	1	1	1	1	289023	257085	287473	1	1	1	1	1	1	1	1	1	1	1	1	1	1	1	1	1	1	1	1	1	(401.07886, 16101.82)(402.08188, 1417.0865)
Cyanidin 3-O-arabinoside	Flavonoids	Anthocyanins	1	1	1	1	1	1	1	1	1	1	1	1	289023	257085	287473	1	1	1	1	1	1	1	1	1	1	1	1	1	1	1	1	1	1	1	1	1	(401.07886, 16101.82)(402.08188, 1417.0865)
Petunidin 3-O-glucoside	Flavonoids	Anthocyanins	1	1	1	1	1	1	1	1	1	1	1	1	1	1	1	480096	384230	731497	1	1	1	1	1	1	1	1	1	1	1	1	1	1	1	1	1	1	(479.10925, 15967.966)(480.11298, 1799.8099)(463.11462, 418.1)
Petunidin 3-O-galactoside	Flavonoids	Anthocyanins	1	1	1	1	1	1	1	1	1	1	1	1	1	1	1	480096	384230	731497	1	1	1	1	1	1	1	1	1	1	1	1	1	1	1	1	1	1	(479.10925, 15967.966)(480.11298, 1799.8099)(463.11462, 418.1)
Malvidin 3-O-glucoside	Flavonoids	Anthocyanins	1	1	1	1	1	1	1	1	1	1	1	1	2060382	2239039	2155424	4339066	3869180	3732728	1	1	1	1	1	1	1075308	1060290	1059220	722819	667185	667101	1	1	1	1	1	1	(493.1266, 47632.83)(494.12924, 9175.574)(495.12967, 2227.4434)
Cyanidin 3-O-(6''-malonyl-glucoside)	Flavonoids	Anthocyanins	1	1	1	1	1	1	1	1	1	1	1	1	88202	88202	85327	1	1	1	1	1	1	1	1	1	1	1	1	1	1	1	1	1	1	1	1	1	(519.10345, 6111.475)
Cyanidin 3-O-(6''-succinyl-glucoside)	Flavonoids	Anthocyanins	1	1	1	1	1	1	1	1	1	1	1	1	233713	252491	253848	213832	187441	233135	1	1	1	1	1	1	1	1	1	1	1	1	1	1	1	1	1	1	(533.1159, 7904.733)(549.1139, 15315.453)(550.1169, 2060.2434)
Pelargonidin 3-O-(6''-succinyl-glucoside)	Flavonoids	Anthocyanins	1	1	1	1	1	1	1	1	1	1	1	1	1	1	1	100658	1	135602	1	1	1	1	1	1	1	1	1	1	1	1	1	1	1	1	1	1	(533.1168, 1059.99)(517.1249, 4605.325)
Vitisin A	Flavonoids	Anthocyanins	1	1	1	1	1	1	1	1	1	1	1	1	1	1	1	267041	1	258743	1	1	1	1	1	1	1	1	1	1	1	1	1	1	1	1	1	1	(543.1225, 9425.08)(544.1275, 168.74)(585.13184, 353.005)
Cyanidin 3-O-(6''-p-coumaroyl-glucoside)	Flavonoids	Anthocyanins	1	1	1	1	1	1	1	1	1	1	1	1	1	1	1	234276	203780	218151	1	1	1	1	1	1	1	1	1	1	1	1	1	1	1	1	1	1	(579.1387, 10601.671)(580.1418, 1510.3232)
Delphinidin 3-O-sambubioside	Flavonoids	Anthocyanins	1	1	1	1	1	1	1	1	1	1	1	1	1	1	1	273083	227624	249242	1	1	1	1	1	1	1	1	1	1	1	1	1	1	1	1	1	1	(579.1387, 10785.023)(580.1418, 1540.6967)
Pinotin A	Flavonoids	Anthocyanins	1	1	1	1	1	1	1	1	1	1	1	1	128114	129604	127702	121737	1	130591	1	1	1	1	1	1	110406	126521	117012	1	1	1	1	1	1	1	1	1	(609.1499, 7856.294)(610.15326, 971.88666)(609.1482, 7122.24)
Petunidin 3-O-(6''-p-coumaroyl-glucoside)	Flavonoids	Anthocyanins	1	1	1	1	1	1	1	1	1	1	1	1	128114	129604	127702	121737	1	130591	1	1	1	1	1	1	110406	126521	117012	1	1	1	1	1	1	1	1	1	(609.1499, 7856.294)(610.15326, 971.88666)(609.1482, 7122.24)
Malvidin 3-O-(6''-caffeoyl-glucoside)	Flavonoids	Anthocyanins	1	1	1	1	1	1	1	1	1	1	1	1	1	1	1	161844	141855	171173	1	1	1	1	1	1	1	1	1	1	1	1	1	1	1	1	1	1	(639.15704, 7755.623)
Pelargonidin	Flavonoids	Anthocyanins	1	1	1	1	1	1	1	1	1	1	1	1	846361	846361	826395	1	1	1	1	1	1	640807	118851	640807	1	1	1	1	1	1	1	1	1	1	1	1	(271.05707, 15560.391)(272.06024, 153.905)(257.0602, 99.64)
Peonidin 3-O-galactoside	Flavonoids	Anthocyanins	1	1	1	1	1	1	1	1	1	1	1	1	1087346	1150789	1111605	2287628	2035932	3443952	1	1	1	118851	118851	203344	521879	515970	501832	335832	335832	345534	1	1	1	1	1	1	(463.11624, 35153.58)(464.1191, 5945.8467)(465.1222, 1569.99)
Malvidin 3-O-arabinoside	Flavonoids	Anthocyanins	1	1	1	1	1	1	1	1	1	1	1	1	1087346	1150789	1111605	2287628	2035932	3443952	1	1	1	118851	118851	203344	521879	515970	501832	335832	335832	345534	1	1	1	1	1	1	(463.11624, 35153.58)(464.1191, 5945.8467)(465.1222, 1569.99)
Peonidin 3-O-glucoside	Flavonoids	Anthocyanins	1	1	1	1	1	1	1	1	1	1	1	1	1087346	1150789	1111605	2287628	2035932	3443952	1	1	1	118851	570970	203344	521879	515970	501832	335832	335832	345534	1	1	1	1	1	1	(463.11624, 35153.58)(464.1191, 5945.8467)(465.1222, 1569.99)
Malvidin 3-O-(6''-acetyl-galactoside)	Flavonoids	Anthocyanins	1	1	1	1	1	1	1	1	1	1	1	1	349884	347127	287197	299959	273958	343058	660164	447307	470277	507062	570970	540448	514319	516437	501685	376966	375169	356456	1	1	1	1	1	1	(536.15643, 12609.249)(537.1569, 4508.59)(538.1548, 2448.0623)(539.1535, 181.26)
Malvidin 3-O-(6''-acetyl-glucoside)	Flavonoids	Anthocyanins	1	1	1	1	1	1	1	1	1	1	1	1	349884	347127	287197	299959	273958	343058	660164	447307	470277	507062	487223	540448	514319	516437	501685	376966	375169	356456	1	1	1	1	1	1	(536.15643, 12609.249)(537.1569, 4508.59)(538.1548, 2448.0623)(539.1535, 181.26)
Delphinidin 3,5-O-diglucoside	Flavonoids	Anthocyanins	1	1	1	1	1	1	1	1	1	1	1	1	140523	147424	146172	1	866135	1	608471	1568535	1531732	1761828	487223	485489	116330	144053	133561	1257198	1217188	1232006	457855	1612628	1578092	336368	448938	1789870	(609.5817, 7856.749)(610.5841, 969.22577)(611.7732, 10433.928)(612.7726, 3719.5142)(613.6706, 1120.3124)
Delphinidin 3-O-glucosyl-glucoside	Flavonoids	Anthocyanins	1	1	1	1	1	1	1	1	1	1	1	1	140523	147424	146172	1	866135	1	608471	1568535	1531732	1761828	1913767	485489	116330	144053	133561	1257198	1217188	1232006	457855	1612628	1578092	336368	448938	1789870	(609.5817, 7856.749)(610.5841, 969.22577)(611.7732, 10433.928)(612.7726, 3719.5142)(613.6706, 1120.3124)
Peonidin 3-O-rutinoside	Flavonoids	Anthocyanins	1	1	1	1	1	1	1	1	1	1	1	1	746344	753581	614204	960796	866135	985339	1635182	1568535	1531732	1761828	1913767	1787933	1228088	1104125	1141993	1257198	1217188	1232006	1927602	1612628	1578092	2009018	2050087	1789870	(610.1743, 19256.277)(611.1747, 9637.591)(612.1734, 5902.5884)(610.1755, 32944.34)(611.1757, 17556.105)(614.1717, 445.225)
Pigment A	Flavonoids	Anthocyanins	1	1	1	1	1	1	1	1	1	1	1	1	746344	753581	614204	960796	866135	985339	1568535	1568535	1531732	1761828	1913767	1787933	1228088	1104125	1141993	1257198	1217188	1232006	1922035	1612628	1578092	2009018	2050087	1789870	(610.1744, 20777.176)(611.1748, 10517.426)(612.1727, 6770.079)(613.1723, 1365.2488)(614.1717, 445.225)
Peonidin 3-O-(6''-p-coumaroyl-glucoside)	Flavonoids	Anthocyanins	1	1	1	1	1	1	1	1	1	1	1	1	746344	753581	614204	960796	866135	985339	1568535	1568535	1531732	1761828	1123748	1787933	1228088	1104125	1141993	1257198	1217188	1232006	1922035	1612628	1578092	2009018	2050087	1789870	(610.1744, 20777.176)(611.1748, 10517.426)(612.1727, 6770.079)(613.1723, 1365.2488)(614.1717, 445.225)
Delphinidin 3-O-rutinoside	Flavonoids	Anthocyanins	1	1	1	1	1	1	1	1	1	1	1	1	345312	349148	261509	529128	461500	538726	938246	890225	875069	1017398	1123748	1034770	716500	627918	659316	685968	664722	667060	1143853	924732	917130	1197191	1197956	1054861	(611.1748, 12707.832)(612.1727, 8459.645)(613.1723, 1670.0664)(614.1717, 517.9)
Cyanidin 3,5-O-diglucoside	Flavonoids	Anthocyanins	1	1	1	1	1	1	1	1	1	1	1	1	345312	349148	261509	529128	461500	538726	938246	890225	875069	1017398	1123748	1034770	716500	627918	659316	685968	664722	667060	1143853	924732	917130	1197191	1197956	1054861	(611.1748, 12707.832)(612.1727, 8459.645)(613.1723, 1670.0664)(614.1717, 517.9)
Cyanidin 3-O-sophoroside	Flavonoids	Anthocyanins	1	1	1	1	1	1	1	1	1	1	1	1	345312	349148	261509	529128	461500	538726	938246	890225	875069	1017398	868654	1034770	716500	627918	659316	685968	664722	667060	1143853	924732	917130	1197191	1197956	1054861	(611.1748, 12707.832)(612.1727, 8459.645)(613.1723, 1670.0664)(614.1717, 517.9)
Cyanidin 3-O-glucosyl-rutinoside	Flavonoids	Anthocyanins	1	1	1	1	1	1	1	1	1	1	1	1	737573	749854	639986	686040	585795	761854	691949	740755	764042	806238	402611	774174	842597	850631	841165	850538	783978	848566	1	1	1	1	1	1	(758.21014, 16765.934)(759.21075, 11263.259)(760.2089, 8315.648)(761.20905, 2732.5645)(758.21106, 22779.225)(759.2117, 15696.46)(762.2074, 867.31256)
3-Hydroxyphloretin 2'-O-glucoside	Flavonoids	Dihydrochalcones	1	1	1	1	1	1	1	1	1	1	1	1	1	1	1	1	1	1	1	1	1	1	1	1	1	1	1	1	1	1	1	1	1	1	1	1	(437.1163, 21958.44)(438.1186, 3637.5)
Phloretin	Flavonoids	Dihydrochalcones	1	1	1	1	1	1	1	1	1	1	1	1	228546	219983	219875	81707	81707	74592	1	1	1	402611	402611	402611	197984	201450	191205	1	1	1	1	1	1	390246	384588	384588	(277.08533, 9933.75)(256.077, 420.74)(297.06555, 14396.959)(298.06165, 12423.16)
Dihydroquercetin 3-O-rhamnoside	Flavonoids	Dihydroflavonols	1	1	1	1	1	1	1	1	1	1	1	1	1	1	1	1	1	1	1	1	1	1	1	1	1	1	1	1	1	1	968261	2026445	3102539	1298248	1298248	1298248	(455.10742, 19828.88)(456.1105, 1393.8134)
Dihydroquercetin	Flavonoids	Dihydroflavonols	1	1	1	1	1	1	1	1	1	1	1	1	1	1	1	1	1	1	1	1	1	1	1	1	1	1	1	1	1	1	1	1	1	1	1	1	(287.0547, 3139.255)(327.0569, 5529.56)
(+)-Catechin	Flavonoids	Flavanols	1	1	1	1	1	1	1	1	1	1	1	1	1	1	1	465630	418287	484612	1	1	1	1	1	1	1	1	1	1	1	1	1	1	1	1	1	1	(291.0815, 22710.94)(292.0846, 1841.6268)
(-)-Epicatechin	Flavonoids	Flavanols	1	1	1	1	1	1	1	1	1	1	1	1	1	1	1	465630	418287	484612	1	1	1	1	1	1	1	1	1	1	1	1	1	1	1	1	1	1	(291.0815, 22710.94)(292.0846, 1841.6268)
(+)-Gallocatechin	Flavonoids	Flavanols	1	1	1	1	1	1	1	1	1	1	1	1	1	1	1	1	1	1	1	1	1	1	1	1	1	1	1	1	1	1	1	1	1	1	1	1	(306.07584, 11719.308)(307.08676, 319.86002)(290.082, 6332.2104)
(-)-Epigallocatechin	Flavonoids	Flavanols	1	1	1	1	1	1	1	1	1	1	1	1	1	1	1	1	1	1	1	1	1	1	1	1	1	1	1	1	1	1	1	1	1	1	1	1	(306.07584, 11719.308)(307.08676, 319.86002)(290.082, 6332.2104)
(+)-Catechin 3-O-glucose	Flavonoids	Flavanols	1	1	1	1	1	1	1	1	1	1	1	1	1	1	1	1	1	1	1	1	1	1	1	1	1	1	1	1	1	1	1	1	1	1	1	1	(437.1163, 21958.44)(438.1186, 3637.5)
Procyanidin dimer B2	Flavonoids	Flavanols	1	1	1	1	1	1	1	1	1	1	1	1	1	1	1	273083	227624	249242	1	1	1	1	1	1	1	1	1	1	1	1	1	1	1	1	1	1	(579.1387, 10785.023)(580.1418, 1540.6967)
Procyanidin dimer B1	Flavonoids	Flavanols	1	1	1	1	1	1	1	1	1	1	1	1	1	1	1	273083	227624	249242	1	1	1	1	1	1	1	1	1	1	1	1	1	1	1	1	1	1	(579.1387, 10785.023)(580.1418, 1540.6967)
Procyanidin dimer B4	Flavonoids	Flavanols	1	1	1	1	1	1	1	1	1	1	1	1	1	1	1	273083	227624	249242	1	1	1	1	1	1	1	1	1	1	1	1	1	1	1	1	1	1	(579.1387, 10785.023)(580.1418, 1540.6967)
Procyanidin dimer B3	Flavonoids	Flavanols	1	1	1	1	1	1	1	1	1	1	1	1	1	1	1	273083	227624	249242	1	1	1	1	1	1	1	1	1	1	1	1	1	1	1	1	1	1	(579.1387, 10785.023)(580.1418, 1540.6967)
Procyanidin dimer B5	Flavonoids	Flavanols	1	1	1	1	1	1	1	1	1	1	1	1	1	1	1	273083	227624	249242	1	1	1	1	1	1	1	1	1	1	1	1	1	1	1	1	1	1	(579.1387, 10785.023)(580.1418, 1540.6967)
Procyanidin dimer B7	Flavonoids	Flavanols	1	1	1	1	1	1	1	1	1	1	1	1	1	1	1	273083	227624	249242	1	1	1	1	1	1	1	1	1	1	1	1	1	1	1	1	1	1	(579.1387, 10785.023)(580.1418, 1540.6967)
(-)-Epicatechin-(2a-7)(4a-8)-epicatechin 3-O-galactoside	Flavonoids	Flavanols	1	1	1	1	1	1	1	1	1	1	1	1	1	1	1	502544	473713	480609	1	1	1	437939	437939	363269	1	1	1	686846	556956	660211	1	1	1	1	1	1	(729.18994, 1362.0934)(689.201, 18648.58)(690.2037, 2437.7732)(707.21027, 26056.037)(708.2128, 5131.93)(707.2124, 64743.035)(708.2146, 14032.523)(709.21564, 1531.1334)
Naringin 6'-malonate	Flavonoids	Flavanones	1	1	1	1	1	1	1	1	1	1	1	1	1	1	1	1	1	1	1	1	1	1	1	1	1	1	1	1	1	1	1	1	1	1	1	1	(669.1991, 501.3)
Eriodictyol 7-O-glucoside	Flavonoids	Flavanones	1	1	1	1	1	1	1	1	1	1	1	1	1	1	1	1	1	1	1306915	1306915	1603763	1	1	1	1	1	1	1	1	1	968261	2026445	3102539	1298248	1298248	1298248	(455.10742, 19828.88)(456.1105, 1393.8134)
Eriodictyol	Flavonoids	Flavanones	1	1	1	1	1	1	1	1	1	1	1	1	810748	835519	821005	1	1	1	1	1	1	1	1	1	496719	538248	515145	1	1	1	1	1	1	925113	999625	999625	(291.0799, 3117.5315)(271.0566, 13167.159)(272.06024, 153.905)
Hesperetin	Flavonoids	Flavanones	1	1	1	1	1	1	1	1	1	1	1	1	1	1	1	763125	711130	711130	1	1	1	1	1	1	1	1	1	1	1	1	1	1	1	1270826	932338	932338	(329.07587, 183.20999)(311.06744, 16074.005)
Neohesperidin	Flavonoids	Flavanones	1	1	1	1	1	1	1	1	1	1	1	1	852776	870785	706280	1123359	887890	1183850	1961182	1856102	1829057	2109153	2283134	2144138	1485237	1337352	1393158	1506222	1468533	1452008	2317241	1942857	1904937	2437487	2440283	2168223	(610.1744, 21689.664)(611.1748, 11177.65)
Hesperidin	Flavonoids	Flavanones	1	1	1	1	1	1	1	1	1	1	1	1	852776	870785	706280	1123359	887890	1183850	1961182	1856102	1829057	2109153	590380	2144138	1485237	1337352	1393158	1506222	1468533	1452008	2317241	1942857	1904937	2437487	2440283	2168223	(610.1744, 21689.664)(611.1748, 11177.65)
Luteolin 7-O-glucuronide	Flavonoids	Flavones	1	1	1	1	1	1	1	1	1	1	1	1	990261	951324	959129	1	1	1	1	1	1	1	1	1	1305737	1528286	1428615	1	1	1	1	1	1	1	1	1	(463.09875, 39778.652)(464.1013, 4680.855)(471.08057, 4070.5598)
Chrysoeriol 7-O-(6''-malonyl-glucoside)	Flavonoids	Flavones	1	1	1	1	1	1	1	1	1	1	1	1	233713	252491	253848	1	1	1	1	1	1	1	1	1	1	1	1	1	1	1	1	1	1	1	1	1	(549.1139, 15315.453)(550.1169, 2060.2434)
7,4'-Dihydroxyflavone	Flavonoids	Flavones	1	1	1	184575	174509	155477	1709369	1774840	3564863	1	1	1	1	1	1	114865	102720	99239	2571623	1835481	1947760	1	1	1	1	1	1	1	1	1	1	1	1	1	1	1	(281.06482, 407.495)(237.05933, 831.23004)(259.0748, 1093.8066)
Chrysin	Flavonoids	Flavones	1	1	1	184575	174509	155477	1709369	1774840	3564863	1	1	1	1	1	1	114865	102720	99239	2571623	1835481	1947760	1	1	1	1	1	1	1	1	1	1	1	1	1	1	1	(281.06482, 407.495)(237.05933, 831.23004)(259.0748, 1093.8066)
Neodiosmin	Flavonoids	Flavones	1	1	1	1	1	1	1	1	1	1	1	1	518197	521638	444771	687683	626218	702396	1185049	1125069	1093420	1275200	1373384	1291286	865062	776028	818712	914690	894190	933408	1387281	1167021	1124380	1452182	1471802	1325978	(610.175, 17550.094)(611.1755, 8415.579)(612.1734, 5310.105)(613.17316, 1016.25586)(610.1731, 24662.127)(611.1735, 12706.347)(612.1737, 12508.545)
Diosmin	Flavonoids	Flavones	1	1	1	1	1	1	1	1	1	1	1	1	518197	521638	444771	687683	626218	702396	1185049	1125069	1093420	1275200	1275200	1291286	865062	776028	818712	914690	894190	933408	1387281	1167021	1124380	1452182	1471802	1325978	(610.175, 17550.094)(611.1755, 8415.579)(612.1734, 5310.105)(613.17316, 1016.25586)(610.1731, 24662.127)(611.1735, 12706.347)(612.1737, 12508.545)
Apigenin 6-C-glucoside	Flavonoids	Flavones	1	1	1	1	1	1	1	1	1	1	1	1	1	1	1	1	1	1	1	1	1	1	1	1	1	1	1	1	1	1	968261	1633128	2468810	1298248	1298248	1298248	(455.10742, 19828.88)(456.1105, 1393.8134)
Tetramethylscutellarein	Flavonoids	Flavones	1	1	1	26272780	24440028	23891720	776824	786157	1326310	2564018	2087834	2646120	1	1	1	18423880	17836624	17667988	625391	676911	686191	1399879	963336	1863150	1	1	1	21939548	21410812	20698494	751062	803600	1092486	3834402	3005601	1338452	(325.1073, 1478.8877)(365.1013, 624540.8)(366.10376, 69249.71)(367.1047, 13087.5)(347.08887, 2502.7266)
Jaceosidin	Flavonoids	Flavones	1	1	1	1	1	1	1	1	1	1	1	1	1	1	1	326511	297621	414377	1	1	1	280644	280644	202819	1	1	1	1	1	1	489384	693819	1257571	390986	313466	263265	(331.07498, 9938.22)(313.0624, 2339.6965)
Cirsimaritin	Flavonoids	Flavones	4860133	4791761	4772634	466458	453606	435731	338250	360507	587772	1	1	1	3632925	3487465	3491318	1378929	1488064	1488064	393763	393763	400605	1	1	1	3208572	3172367	3018257	889902	730990	862968	1	1	1	1	1	1	(296.0627, 142553.33)(297.065, 9187.979)(298.0611, 7974.077)
7,3',4'-Trihydroxyflavone	Flavonoids	Flavones	1	1	1	1	1	1	1	1	1	1	1	1	835519	835519	821005	1	1	1	1	1	1	590380	590380	590380	1	1	1	1	1	1	1	1	1	1	1	1	(271.05707, 15560.391)(272.06024, 153.905)(257.0602, 99.64)
Apigenin	Flavonoids	Flavones	1	1	1	1	1	1	1	1	1	1	1	1	835519	835519	821005	1	1	1	1	1	1	590380	590380	590380	1	1	1	1	1	1	1	1	1	1	1	1	(271.05707, 15560.391)(272.06024, 153.905)(257.0602, 99.64)
Baicalein	Flavonoids	Flavones	1	1	1	1	1	1	1	1	1	1	1	1	835519	835519	821005	1	1	1	1	1	1	590380	590380	590380	1	1	1	1	1	1	1	1	1	1	1	1	(271.05707, 15560.391)(272.06024, 153.905)(257.0602, 99.64)
Nepetin	Flavonoids	Flavones	1	1	1	455483	455483	395955	1	1	1	1	1	1	1	1	1	1	1	1	1	1	1	1	1	1	1	1	1	474485	476494	429107	1	1	1	332815	361759	361759	(299.04297, 31452.396)(300.04416, 9878.874)(341.0434, 1917.1552)
Gardenin B	Flavonoids	Flavones	1	1	1	1	1	1	1	1	1	1	1	1	1	1	1	1	1	1	1	1	1	1744988	268645	416864	1	1	1	2629374	2629374	1456954	1	1	1	1	1	1	(364.1159, 452.48)(383.1061, 4831.0933)(367.1056, 14059.85)
Chrysoeriol 7-O-glucoside	Flavonoids	Flavones	1	1	1	1	1	1	1	1	1	1	1	1	925197	974764	943919	1930802	1730136	2894606	1	1	1	268645	590380	268926	460103	455793	452733	319813	319813	334612	1	1	1	185654	287177	287177	(463.11624, 34103.035)(464.1191, 5732.467)(465.1222, 1519.35)
6''-O-Acetyldaidzin	Flavonoids	Isoflavonoids	1	1	1	1	1	1	1	1	1	1	1	1	990261	951324	959129	1	1730136	1	1	1	1	1	1	1	1305737	1528286	1428615	1	1	1	1	1	1	1	1	1	(463.1002, 41367.023)(464.10284, 5217.932)
6''-O-Acetylgenistin	Flavonoids	Isoflavonoids	1	1	1	1	1	1	1	1	1	1	1	1	1	1	1	458643	1	1	1	1	1	1	1	1	1	1	1	1	1	1	1	1	1	1	1	1	(479.1083, 14589.45)(480.1113, 682.43)
6''-O-Acetylglycitin	Flavonoids	Isoflavonoids	1	1	1	1	1	1	1	1	1	1	1	1	1	1	1	3634251	3245824	1	1	1	1	1	1	1	1	1	1	1	1	1	1	1	1	1	1	1	(493.1243, 87888.8)(494.1267, 17451.836)(495.1282, 1790.15)
6''-O-Malonylglycitin	Flavonoids	Isoflavonoids	1	1	1	1	1	1	1	1	1	1	1	1	1	1	1	1	1	305046	1	1	1	1	1	1	1	1	1	326145	316960	306417	1	1	1	1	1	1	(515.1013, 472.065)(537.0942, 10573.89)
Daidzein	Flavonoids	Isoflavonoids	1	1	1	1	1	1	1	1	1	1	1	1	1	1	1	114865	102720	99239	2655860	1835481	1947760	1	1	1	1	1	1	1	1	1	1	1	1	1	1	1	(281.06482, 407.495)(237.05933, 831.23004)(259.0748, 1093.8066)
Genistein	Flavonoids	Isoflavonoids	1	1	1	1	1	1	1	1	1	1	1	1	1	835519	821005	1	1	1	1	1	1	590380	590380	590380	1	1	1	1	1	1	1	1	1	1	1	1	(271.05707, 15560.391)(272.06024, 153.905)(257.0602, 99.64)
Genistin	Flavonoids	Isoflavonoids	1	1	1	1	1	1	1	1	1	1	1	1	1	1	1	1	1	1	1	1	1	1	1	1	1	1	1	1	1	1	1	1	1	1	1	1	(455.10742, 19828.88)(456.1105, 1393.8134)
Kaempferide	Flavonoids	Flavonols	1	1	1	1	1	1	1	1	1	1	1	1	1	1	1	1	1	1	1	1	1	1	1	1	1	1	1	70711	71505	71505	1	1	1	1	1	1	(282.0452, 2713.555)(322.0505, 3993.2)
6,8-Dihydroxykaempferol	Flavonoids	Flavonols	1	1	1	138793	131480	125012	1	1	1	1	1	1	1	1	1	172063	168019	148997	1	1	1	1	1	1	1	1	1	161588	157672	144740	1	1	1	1	1	1	(321.05206, 439.3825)(321.05402, 421.97)(301.2655, 7881.3403)(302.04468, 1363.307)
Myricetin	Flavonoids	Flavonols	1	1	1	138793	131480	125012	1	1	1	1	1	1	1	1	1	172063	168019	148997	1	1	1	1	1	1	1	1	1	161588	157672	144740	1	1	1	1	1	1	(321.05206, 439.3825)(321.05402, 421.97)(301.2655, 7881.3403)(302.04468, 1363.307)
Kaempferol 3-O-glucuronide	Flavonoids	Flavonols	998605	1057154	1075780	1	1	1	1	1	1	1	1	1	990261	951324	959129	1	1	1	1	1	1	1	1	1	1305737	1528286	1428615	1	1	1	1	1	1	1	1	1	(463.09875, 39778.652)(464.1013, 4680.855)(471.08057, 4070.5598)
Myricetin 3-O-galactoside	Flavonoids	Flavonols	1057154	1057154	1075780	1	1	1	1	1	1	1	1	1	990261	951324	959129	1	1	1	1	1	1	1	1	1	1305737	1528286	1428615	1	1	1	1	1	1	1	1	1	(463.09903, 40220.184)(464.1016, 4753.67)
Myricetin 3-O-glucoside	Flavonoids	Flavonols	1057154	1057154	1075780	1	1	1	1	1	1	1	1	1	990261	951324	959129	1	1	1	1	1	1	1	1	1	1305737	1528286	1428615	1	1	1	1	1	1	1	1	1	(463.09903, 40220.184)(464.1016, 4753.67)
Quercetin 3-O-galactoside	Flavonoids	Flavonols	1	1	1	1	1	1	1	1	1	1	1	1	1	1	1	1	1	1	1	1	1	1	1	1	1	1	1	1	1	1	1	1	1	1	1	1	(464.1014, 6737.28)(471.0818, 1598.49)
Myricetin 3-O-rhamnoside	Flavonoids	Flavonols	1	1	1	1	1	1	1	1	1	1	1	1	1	1	1	1	1	1	1	1	1	1	1	1	1	1	1	1	1	1	1	1	1	1	1	1	(464.1014, 6737.28)(471.0818, 1598.49)
Quercetin 3-O-glucoside	Flavonoids	Flavonols	1	1	1	1	1	1	1	1	1	1	1	1	1	1	1	1	1	1	1	1	1	1	1	1	1	1	1	1	1	1	1	1	1	1	1	1	(464.1014, 6737.28)(471.0818, 1598.49)
Quercetin 4'-O-glucoside	Flavonoids	Flavonols	1	1	1	1	1	1	1	1	1	1	1	1	1	1	1	1	1	1	1	1	1	1	1	1	1	1	1	1	1	1	1	1	1	1	1	1	(464.1014, 6737.28)(471.0818, 1598.49)
Isorhamnetin 4'-O-glucoside	Flavonoids	Flavonols	1	1	1	1	1	1	1	1	1	1	1	1	1	1	1	458643	384230	640505	1	1	1	1	1	1	1	1	1	1	1	1	1	1	1	1	1	1	(479.10925, 15805.863)(480.11298, 1788.4349)(463.11462, 415.94666)
Isorhamnetin 3-O-galactoside	Flavonoids	Flavonols	1	1	1	1	1	1	1	1	1	1	1	1	1	1	1	458643	384230	640505	1	1	1	1	1	1	1	1	1	1	1	1	1	1	1	1	1	1	(479.10925, 15805.863)(480.11298, 1788.4349)(463.11462, 415.94666)
Isorhamnetin 7-O-rhamnoside	Flavonoids	Flavonols	1	1	1	1	1	1	1	1	1	1	1	1	1	1	1	458643	384230	640505	1	1	1	1	1	1	1	1	1	1	1	1	1	1	1	1	1	1	(479.10925, 15805.863)(480.11298, 1788.4349)(463.11462, 415.94666)
Isorhamnetin 3-O-glucoside	Flavonoids	Flavonols	1	1	1	1	1	1	1	1	1	1	1	1	1	1	1	458643	384230	640505	1	1	1	1	1	1	1	1	1	1	1	1	1	1	1	1	1	1	(479.10925, 15805.863)(480.11298, 1788.4349)(463.11462, 415.94666)
Quercetin 3-O-glucosyl-xyloside	Flavonoids	Flavonols	1	1	1	1	1	1	1	1	1	1	1	1	1	1	1	273083	227624	249242	1	1	1	1	1	1	1	1	1	1	1	1	1	1	1	1	1	1	(579.1387, 10785.023)(580.1418, 1540.6967)
Quercetin 3-O-galactoside 7-O-rhamnoside	Flavonoids	Flavonols	1	1	1	1	1	1	1	1	1	1	1	1	852776	870785	706280	1150565	1033480	1183850	156106	1886205	1842335	2109153	130154	109511	1485237	1337352	1393158	1506222	1468533	1452008	144796	1942857	1904937	1188891	1292916	2168223	(611.7845, 9032.042)(612.7608, 3464.897)(613.5041, 1173.2034)(611.1757, 11794.387)
Kaempferol 3-O-sophoroside	Flavonoids	Flavonols	1	1	1	1	1	1	1	1	1	1	1	1	852776	870785	706280	1150565	1033480	1183850	156106	1886205	1842335	2109153	1	109511	1485237	1337352	1393158	1506222	1468533	1452008	144796	1942857	1904937	1188891	1292916	2168223	(611.7845, 9032.042)(612.7608, 3464.897)(613.5041, 1173.2034)(611.1757, 11794.387)
3,7-Dimethylquercetin	Flavonoids	Flavonols	1	1	1	1	1	1	1	1	1	1	1	1	1	1	1	326511	297621	414377	1	1	1	280644	350311	202819	1	1	1	1	1	1	489384	693819	1257571	390986	313466	263265	(331.07498, 9938.22)(313.0624, 2339.6965)
Galangin	Flavonoids	Flavonols	1	1	1	1	1	1	1	1	1	1	1	1	835519	835519	821005	1	1	1	1	1	1	590380	590380	590380	1	1	1	1	1	1	1	1	1	925113	999625	999625	(271.05707, 15560.391)(272.06024, 153.905)(257.0602, 99.64)
Isorhamnetin	Flavonoids	Flavonols	1	1	1	455483	455483	395955	1	1	1	1	1	1	1	1	1	1	1	1	1	1	1	1	1	1	1	1	1	474485	476494	429107	1	1	1	332815	361759	361759	(299.04297, 31452.396)(300.04416, 9878.874)(341.0434, 1917.1552)
Rhamnetin	Flavonoids	Flavonols	1	1	1	455483	455483	395955	1	1	1	1	1	1	1	1	1	1	1	1	1	1	1	1	1	1	1	1	1	474485	476494	429107	1	1	1	332815	361759	361759	(299.04297, 31452.396)(300.04416, 9878.874)(341.0434, 1917.1552)
3-Methoxynobiletin	Flavonoids	Flavonols	421141	717702	1113515	1	1	1	1	1	1	1	1	1	510389	567001	520685	1	1	1	1	1	1	1	1	1	830978	781415	765476	1	1	1	1	1	1	1	1	1	(415.13303, 2659.0486)(437.1146, 28669.51)(438.11722, 4504.2363)
Myricetin 3-O-arabinoside	Flavonoids	Flavonols	1	1	1	232024	213559	199375	1	1	1	962372	962372	1178594	1	1	1	1	1	1	1	1	1	1	1	1	1	1	1	115642	113733	113733	968261	856651	856651	1320356	1298248	1298248	(455.10846, 611.234)(433.08505, 12031.229)(434.087, 814.4067)(455.06216, 386.315)
Isorhamnetin 3-O-rutinoside	Flavonoids	Flavonols	1	1	1	1	1	1	1	1	1	1	1	1	925197	974764	943919	1930802	1730136	2894606	1	1	1	268645	1291192	268926	460103	455793	452733	319813	319813	334612	1	1	1	185654	287177	287177	(463.11624, 34103.035)(464.1191, 5732.467)(465.1222, 1519.35)
Quercetin 3-O-sophoroside	Flavonoids	Flavonols	1	1	1	1	1	1	1	1	1	1	1	1	140523	147424	146172	1	1	1	1062193	1062193	1035015	1201216	1291192	1269297	116330	144053	133561	1	1	1	1240306	1102610	1058944	137748	178434	178434	(609.15045, 8380.395)(610.15326, 1003.42)(612.5714, 5089.35)(613.5703, 984.0381)
Quercetin 7,4'-O-diglucoside	Flavonoids	Flavonols	1	1	1	1	1	1	1	1	1	1	1	1	140523	147424	146172	1	1	1	1062193	1062193	1035015	1201216	1291192	1269297	116330	144053	133561	1	1	1	1240306	1102610	1058944	137748	178434	178434	(609.15045, 8380.395)(610.15326, 1003.42)(612.5714, 5089.35)(613.5703, 984.0381)
Quercetin 3,4'-O-diglucoside	Flavonoids	Flavonols	1	1	1	1	1	1	1	1	1	1	1	1	140523	147424	146172	1	1	1	1062193	1062193	1035015	1201216	1291192	1269297	116330	144053	133561	1	1	1	1240306	1102610	1058944	137748	178434	178434	(609.15045, 8380.395)(610.15326, 1003.42)(612.5714, 5089.35)(613.5703, 984.0381)
Myricetin 3-O-rutinoside	Flavonoids	Flavonols	1	1	1	1	1	1	1	1	1	1	1	1	140523	147424	146172	1	1	1	1062193	1062193	1035015	1201216	130154	269297	116330	144053	133561	1	1	1	1240306	1102610	1058944	137748	178434	178434	(609.15045, 8380.395)(610.15326, 1003.42)(612.5714, 5089.35)(613.5703, 984.0381)
Quercetin 3-O-rutinoside	Flavonoids	Flavonols	1	1	1	1	1	1	1	1	1	1	1	1	852776	870785	706280	1150565	1033480	1183850	1886205	1886205	1842335	210915	130154	109511	1485237	1337352	1393158	1506222	1468533	1452008	1144796	1942857	1904937	188891	292916	292916	(611.7845, 9032.042)(612.7608, 3464.897)(613.5041, 1173.2034)(611.1757, 11794.387)
Quercetin 3-O-rhamnosyl-galactoside	Flavonoids	Flavonols	1	1	1	1	1	1	1	1	1	1	1	1	852776	870785	706280	1150565	1033480	1183850	1886205	1886205	1842335	210915	130154	109511	1485237	1337352	1393158	1506222	1468533	1452008	1144796	1942857	1904937	188891	292916	2168223	(611.7845, 9032.042)(612.7608, 3464.897)(613.5041, 1173.2034)(611.1757, 11794.387)
Kaempferol 3,7-O-diglucoside	Flavonoids	Flavonols	1	1	1	1	1	1	1	1	1	1	1	1	852776	870785	706280	1150565	1033480	1183850	1886205	1886205	1842335	210915	622433	109511	1485237	1337352	1393158	1506222	1468533	1452008	1144796	1942857	1904937	188891	292916	2168223	(611.7845, 9032.042)(612.7608, 3464.897)(613.5041, 1173.2034)(611.1757, 11794.387)
Kaempferol 3-O-glucosyl-rhamnosyl-galactoside	Flavonoids	Flavonols	1	1	1	1	1	1	1	1	1	1	1	1	514991	531733	450701	478360	409278	521783	485663	516370	537273	554757	622433	533723	594987	596084	590091	600109	545616	593595	1	1	1	613144	663299	571328	(758.21027, 17898.123)(759.21094, 11967.66)(760.2091, 8904.32)(761.20905, 3055.7744)
Quercetin 3-O-rhamnosyl-rhamnosyl-glucoside	Flavonoids	Flavonols	1	1	1	1	1	1	1	1	1	1	1	1	514991	531733	450701	478360	409278	521783	485663	516370	537273	554757	622433	533723	594987	596084	590091	600109	545616	593595	716036	529278	465785	613144	663299	571328	(758.21027, 17898.123)(759.21094, 11967.66)(760.2091, 8904.32)(761.20905, 3055.7744)
Kaempferol 3-O-glucosyl-rhamnosyl-glucoside	Flavonoids	Flavonols	1	1	1	1	1	1	1	1	1	1	1	1	514991	531733	450701	478360	409278	521783	485663	516370	537273	554757	117644	533723	594987	596084	590091	600109	545616	593595	716036	529278	465785	613144	663299	571328	(758.21027, 17898.123)(759.21094, 11967.66)(760.2091, 8904.32)(761.20905, 3055.7744)
4-Ethylguaiacol	Other polyphenols	Alkylmethoxyphenols	1	1	1	1	1	1	1	1	1	1	1	1	1	1	1	258947	241129	241129	1	1	1	1	1	1	1	1	1	1	1	1	1	1	1	1	1	1	(158.0699, 2394.865)(159.0675, 1771.59)
5-Pentadecylresorcinol	Other polyphenols	Alkylphenols	1	1	1	1	1	1	1	1	1	1	1	1	1	1	1	1	1	1	1	1	1	1	1	1	1	1	1	1	1	1	1	1	1	1	1	1	(324.28326, 19492.504)(306.2729, 4008.45)(346.26486, 23642.031)(347.77368, 1501.715)
5-Nonadecylresorcinol	Other polyphenols	Alkylphenols	1	1	1	193857	171963	185987	1	1	1	1	1	1	1	1	1	1	1	1	1	1	1	1	1	1	208139	230055	1	172371	172371	178498	1	1	1	1	1	1	(381.3049, 10716.599)(382.3077, 746.7214)
5-Tricosenylresorcinol	Other polyphenols	Alkylphenols	134832	163431	215459	1	1	1	1	1	1	1	1	1	221878	155796	155796	1	1	1	1	1	1	1	1	1	194246	191724	178956	1	1	1	1	1	1	1	1	1	(413.3711, 10066.998)(414.37418, 1391.0461)(413.36972, 8613.88)(414.3742, 1161.75)(435.35098, 2467.5466)
Bergapten	Other polyphenols	Furanocoumarins	1	1	1	289446	267072	274000	1	1	1	1	1	1	1	1	1	229642	126672	212693	1	1	1	1	1	1	1	1	1	234941	238125	134987	1	1	1	1	1	1	(201.0402, 5743.31)(203.0503, 50799.74)(199.93127, 4542.3843)(201.1561, 142964.52)(203.3852, 491699.4)(204.05373, 37836.316)(221.0215, 7572.358)
Xanthotoxin	Other polyphenols	Furanocoumarins	1	1	1	289446	267072	274000	1	1	1	1	1	1	1	1	1	229642	126672	212693	1	1	1	1	1	1	1	1	1	234941	238125	134987	1	1	1	1	1	1	(201.0402, 5743.31)(203.0503, 50799.74)(199.93127, 4542.3843)(201.1561, 142964.52)(203.3852, 491699.4)(204.05373, 37836.316)(221.0215, 7572.358)
Vanillin	Other polyphenols	Hydroxybenzaldehydes	1	1	1	173597	173687	176224	1	1	1	1	1	1	1	1	1	273402	3020545	139610	1	1	1	1	1	1	1	1	1	222209	213318	214049	1	1	1	1	1	1	(153.05396, 8832.16)(137.04475, 2322.4058)(153.0547, 2942.02)(138.053, 4546.9214)
Ferulaldehyde	Other polyphenols	Hydroxycinnamaldehydes	1	1	1	1	1	1	1	1	1	1	1	1	1	1	1	78856	78856	104001	1	1	1	1	1	1	1	1	1	1	1	1	1	1	1	1	1	1	(204.05605, 76427.19)(204.0544, 7832.68)(205.0631, 2449.98)(183.047, 1827.89)
Scopoletin	Other polyphenols	Hydroxycoumarins	1	1	1	212648	197371	206413	1	1	1	1	1	1	1	1	1	1	1	1	1	1	1	1	1	1	1	1	1	1	1	1	1	1	1	1	1	1	(193.04724, 5479.0234)(215.02873, 6678.504)
Mellein	Other polyphenols	Hydroxycoumarins	1	1	1	1	1	1	1	1	1	1	1	1	1	1	1	78856	78856	104001	1	1	1	1	1	1	1	1	1	1	1	1	1	1	1	1	1	1	(204.05605, 76427.19)(204.0544, 7832.68)(205.0631, 2449.98)(183.047, 1827.89)
[6]-Gingerol	Other polyphenols	Hydroxyphenylpropenes	1	1	1	1	1	1	1	1	1	1	1	1	455974	455608	215698	1	1	1	1	1	1	1	1	1	287626	279530	272367	1	1	1	1	1	1	1	1	1	(301.2333, 1250.7849)(283.2224, 5949.95)(323.21518, 6230.2583)(324.2179, 148.1)(306.0123, 2903.31)
1,4-Naphtoquinone	Other polyphenols	Naphtoquinones	1	1	1	1	1	1	1	1	1	1	1	1	1	1	1	100219	93430	93430	1	1	1	1	1	1	1	1	1	1	1	1	1	1	1	1	1	1	(141.0375, 6156.73)(185.03876, 816.20496)
3,4-Dihydroxyphenylglycol	Other polyphenols	Other polyphenols	1	1	1	203965	197305	210243	1	1	1	1	1	1	1	1	1	273402	3020545	139610	1	1	1	1	1	1	1	1	1	222209	213318	214049	1	1	1	1	1	1	(153.05325, 7428.63)(171.06097, 1170.0734)(153.05423, 8083.8726)(196.05522, 5997.7188)
3,4-DHPEA-AC	Other polyphenols	Tyrosols	1	1	1	1	1	1	1	1	1	1	1	1	1	1	1	1	1	1	1	1	1	1	1	1	1	1	1	96546	96546	91242	1	1	1	1	1	1	(199.0793, 2885.8066)(204.39171, 29424.951)(204.0545, 4454.99)(205.0635, 1375.04)
Hydroxytyrosol 4-O-glucoside	Other polyphenols	Tyrosols	3438029	3083724	3136813	1	1	1	1	1	1	1	1	1	1	1	1	1	1	1	1	1	1	1	1	1	2570342	2527541	2455052	1	1	1	1	1	1	1	1	1	(301.11374, 13907.633)(317.11392, 1781.2433)
Phlorin	Other polyphenols	Other polyphenols	1	1	1	1513925	1475014	1452824	5406199	6361337	625642	5345340	2146760	3174608	1	1	1	515645	498136	635247	6026155	6700572	7030019	2717020	1431106	2941645	1	1	1	402974	399449	214900	1	1	1	4572893	4183066	3595824	(290.586, 6617.0083)(291.0911, 2827.2434)(272.0776, 1313.1816)(311.069, 31905.107)(312.07272, 4017.2068)(293.05988, 12826.086)
Hydroxytyrosol	Other polyphenols	Tyrosols	1157480	1199266	1213805	278175	253327	250585	3306771	3269951	1756775	3686998	3073291	3108097	758628	736946	763512	142919	138103	615170	1	1	1	3815995	2191301	4072474	875279	946718	682501	156329	152697	159281	4206317	4328967	2393866	4641294	4078204	3801890	(155.0686, 6288.23)(138.55856, 8025.065)(140.06606, 13972.16)(158.07968, 1321.628)(137.06003, 9466.025)(138.0529, 2722.374)(178.2561, 27189.094)(178.0557, 2859.1824)
2,3-Dihydroxy-1-guaiacylpropanone	Other polyphenols	Hydroxybenzoketones	2169940	1876195	1888368	1	1	1	3244672	5839706	5379791	1	1	1	2570848	2414630	2401643	1	1	1	3853746	3734366	3767801	3757830	3757830	4844088	2445880	2251008	2417426	1	1	1	4969398	6436880	3678292	6424326	6424326	4321534	(213.07112, 106027.31)(214.07387, 6884.6816)
Pyrogallol	Other polyphenols	Other polyphenols	632434	1137081	728038	383066	415439	400737	2264443	2198457	1125845	1883746	1883746	1805458	739403	767339	756333	413665	355434	236165	1909880	1645250	1931234	858595	130154	866113	709950	666984	604834	1	1	1	1141267	1164069	1400086	1027262	977333	640676	(127.035835, 10003.06)(111.697914, 3720.37)(149.02155, 18867.346)(150.02483, 356.41782)
4-Vinylsyringol	Other polyphenols	Alkylmethoxyphenols	2387555	2569231	3091943	299083	284081	264680	1404665	1289233	669221	1095066	807195	847757	2976810	3169099	2899146	1	1	1	1	1	1	966827	1373384	1128185	1	1	1	1	1	1	1594441	1553949	818978	1389734	1217392	1045122	(242.09668, 4380.3857)(266.5861, 12357.15)(269.43558, 2194.3367)(270.1035, 125.35)
Syringaldehyde	Other polyphenols	Hydroxybenzaldehydes	1	1	1	1	1	1	1	1	1	1	1	1	1	1	1	1	1	1	588817	374366	380592	879888	963336	636114	108662	102259	103863	158511	158579	159140	587292	458572	425546	730986	667991	991711	(207.04793, 66573.37)(208.05096, 3644.2969)(210.0586, 67867.0)(165.05263, 9783.96)(185.06282, 1891.9567)(189.0374, 35536.676)(190.0409, 1676.7266)
5-Nonadecenylresorcinol	Other polyphenols	Alkylphenols	1364167	1448531	232645	2612860	169580	2354121	399194	384452	381237	348604	345722	369438	1516558	1610724	1538639	1472121	1391229	1588625	326325	406832	402007	362829	117644	339948	1818553	1812575	1856611	1444987	1499510	1470475	337293	362916	338875	349084	390855	359696	(399.31494, 348.32)(379.28973, 59379.883)(380.2918, 12918.69)(381.29337, 515.70667)
Coumarin	Other polyphenols	Hydroxycoumarins	1	1	1	1090110	961589	895841	384735	400557	477830	259493	229537	209451	1	1	1	1021366	975490	978104	482017	468419	458430	204892	1249543	195200	1	1	1	1031804	1003939	894472	442310	486632	524175	235491	187378	198057	(128.02417, 69829.54)(129.02081, 57370.055)(130.02313, 1915.9188)
3-Methylcatechol	Other polyphenols	Alkylphenols	1	1	1	1	1	1	1	1	1	1	1	1	265959	264876	235319	1	1	1	1	1	1	204892	117644	195200	128651	134051	135042	1	1	1	1	1	1	235491	187378	198057	(107.04264, 14366.841)(147.04199, 11041.972)
4-Methylcatechol	Other polyphenols	Alkylphenols	1	1	1	1	1	1	1	1	1	1	1	1	265959	264876	235319	1	1	1	1	1	1	204892	251784	195200	128651	134051	135042	1	1	1	1	1	1	235491	187378	198057	(107.04264, 14366.841)(147.04199, 11041.972)
4-Hydroxybenzaldehyde	Other polyphenols	Hydroxybenzaldehydes	1	1	1	1	1	1	1	1	1	1	1	1	1	1	1	1	1	1	1	1	1	251784	143247	444775	1	1	1	1	1	1	1	1	1	1	1	1	(122.036255, 2866.115)(107.041855, 20600.504)
p-Anisaldehyde	Other polyphenols	Hydroxybenzaldehydes	123378	225068	638917	278175	253327	250585	1	1	1	324810	295057	273329	515502	2400272	338435	93554	93554	171268	1	1	1	278274	110395	263326	2079301	2671264	422598	193842	190475	196513	1	1	1	305121	234358	263572	(137.6418, 10992.558)(138.4562, 5233.582)(139.0569, 48.434998)(121.90894, 6615.292)(123.0532, 25674.842)(137.31091, 8499.019)(138.05313, 2465.364)(161.16829, 26384.656)(162.0461, 1311.9657)(143.46263, 43702.336)(144.03607, 3697.885)
Protocatechuic aldehyde	Other polyphenols	Hydroxybenzaldehydes	1	1	1	1	1	1	1	1	1	1	1	1	1	1	1	194356	191569	176762	1	1	1	110395	117644	110395	1	1	1	1	1	1	1	1	1	1	1	1	(139.0368, 9925.527)(147.02116, 12150.169)
Guaiacol	Other polyphenols	Methoxyphenols	1	1	1	1	1	1	1	1	1	259493	229537	212210	265959	264876	235319	1	1	1	1	1	1	204892	790193	195200	128651	134051	135042	1	1	1	1	1	1	235491	187378	198057	(107.04264, 14366.841)(147.04199, 11041.972)
p-HPEA-AC	Other polyphenols	Tyrosols	3971433	3615824	4008497	4314023	4005563	3700656	1	1	1	1	1	1	3595033	3459071	3289472	4679915	3791608	3424377	1	1	1	1	1	1	3533904	2980672	3561179	3819295	3928205	4515339	1	1	1	258563	605200	605200	(183.0849, 425.635)(183.0821, 16.6)(166.08286, 37.035)(183.98044, 151.88112)(185.09982, 458.60574)(166.08417, 1262.5723)(167.08766, 270.03333)(186.84433, 26645.227)(188.13933, 18803.543)(188.35439, 2102.703)
2-Hydroxybenzoic acid	Phenolic acids	Hydroxybenzoic acids	1	1	1	1	1	1	1	1	1	1	1	1	1	1	1	194356	191569	176762	1	1	1	1	1	1	1	1	1	1	1	1	1	1	1	1	1	1	(139.0368, 9925.527)(147.02116, 12150.169)
4-Hydroxyphenylacetic acid	Phenolic acids	Hydroxyphenylacetic acids	1	1	1	173597	173687	176224	1	1	1	1	1	1	1	1	1	273402	3020545	139610	1	1	1	1	1	1	1	1	1	222209	213318	214049	1	1	1	1	1	1	(153.05396, 8832.16)(137.04475, 2322.4058)(153.0547, 2942.02)(138.053, 4546.9214)
Homoveratric acid	Phenolic acids	Hydroxyphenylacetic acids	1	1	1	1	1	1	1	1	1	1	1	1	1	1	1	1	1	1	1	1	1	1	1	1	1	1	1	96546	96546	91242	1	1	1	1	1	1	(199.0793, 2885.8066)(204.39171, 29424.951)(204.0545, 4454.99)(205.0635, 1375.04)
Hydroxycaffeic acid	Phenolic acids	Hydroxycinnamic acids	1	1	1	1347413	716530	703837	1	1	1	1	1	1	1	1	1	2761415	2655058	2419433	1	1	1	1	1	1	1	1	1	2973750	2940985	2703307	1	1	1	1	1	1	(200.29248, 2220.7476)(201.04448, 963.6481)(183.04811, 994.9978)(219.02414, 65240.625)(220.02718, 2026.6174)(221.02129, 5465.5864)
Caffeoyl aspartic acid	Phenolic acids	Hydroxycinnamic acids	1	1	1	580473	1	517639	1	1	1	1	1	1	3473888	3335161	3341809	1	1	1523006	1	1	1	1	1	1	3047228	1	1	1	991702	148507	1	1	1	1	1	1	(296.2067, 166044.16)(297.0659, 12928.8545)(281.0702, 620.49)(281.0683, 1710.99)(300.044, 6145.3525)
Avenanthramide 2c	Phenolic acids	Hydroxycinnamic acids	549546	534962	558156	1	1	1	1	1	1	1	1	1	427966	404701	410602	139709	127090	134506	1	1	1	1	1	1	371138	379723	359898	1	1	69351	1	1	1	1	1	1	(297.06506, 12571.317)(298.06113, 10900.312)(321.0526, 902.54254)
Avenanthramide K	Phenolic acids	Hydroxycinnamic acids	549546	534962	558156	1	1	1	1	1	1	1	1	1	427966	404701	410602	139709	127090	134506	1	1	1	1	1	1	371138	379723	359898	1	1	69351	1	1	1	1	1	1	(297.06506, 12571.317)(298.06113, 10900.312)(321.0526, 902.54254)
Sinapine	Phenolic acids	Hydroxycinnamic acids	1	1	1	1	1	1	1	1	1	1	1	1	105827	97113	97187	1	1	1	1	1	1	1	1	1	121587	140641	129755	1	1	1	1	1	1	1	1	1	(311.1794, 5966.2617)(333.1637, 1777.1449)
Gallic acid 3-O-gallate	Phenolic acids	Hydroxybenzoic acids	1	606376	581646	1	1	1	1	1	1	1	1	1	1	1	1	1	1	1	1	1	1	1	1	1	1	1	1	1	1	1	1	1	1	1	1	1	(322.03204, 19674.023)(327.0562, 5222.465)
Feruloyl tartaric acid	Phenolic acids	Hydroxycinnamic acids	146743	170986	178570	1	1	1	1	1	1	1	1	1	174870	174870	157297	1	1	1	1	1	1	1	1	1	141430	156720	168518	1	1	1	1	1	1	1	1	1	(329.0783, 2058.105)(311.0687, 852.03)(311.0681, 1556.13)(349.04767, 5404.4473)(331.03735, 1048.8837)
5-O-Galloylquinic acid	Phenolic acids	Hydroxybenzoic acids	130282	132411	138780	1	1	1	1	1	1	1	1	1	1	1	1	1	1	1	1	1	1	1	1	1	1	1	1	1	1	1	1	1	1	1	1	1	(329.0783, 2858.4775)(349.04727, 7527.6475)
Avenanthramide 2f	Phenolic acids	Hydroxycinnamic acids	1	1	1	1948203	1641234	1620879	1	1	1	1	1	1	1	1	1	350461	334943	636281	1	1	1	1	1	1	1	1	1	1	1	1	1	1	1	1	1	1	(329.0803, 64297.07)(330.0823, 5929.59)(312.57773, 23106.771)(312.07263, 3779.435)(313.6848, 6902.0205)(355.09488, 8737.4795)(356.09818, 593.10333)
Rosmarinic acid	Phenolic acids	Hydroxycinnamic acids	1	1	1	571673	533007	524856	1	1	1	1	1	1	1	1	1	591965	563466	590169	1	1	1	1	1	1	1	1	1	695903	686260	653504	1	1	1	1	1	1	(347.0891, 2386.31)(363.0945, 165014.44)(365.43542, 533970.75)(366.10428, 87221.59)(383.07498, 17488.836)
5-Caffeoylquinic acid	Phenolic acids	Hydroxycinnamic acids	1	1	1	767073	703665	729462	1	1	1	1	1	1	1	1	1	710545	589159	822765	1	1	1	1	1	1	1	1	1	595800	625421	602038	1	1	1	1	1	1	(355.09442, 26289.686)(356.0974, 2164.0056)
3-Caffeoylquinic acid	Phenolic acids	Hydroxycinnamic acids	1	1	1	767073	703665	729462	1	1	1	1	1	1	1	1	1	710545	589159	822765	1	1	1	1	1	1	1	1	1	595800	625421	602038	1	1	1	1	1	1	(355.09442, 26289.686)(356.0974, 2164.0056)
4-Caffeoylquinic acid	Phenolic acids	Hydroxycinnamic acids	1	1	1	767073	703665	729462	1	1	1	1	1	1	1	1	1	710545	589159	822765	1	1	1	1	1	1	1	1	1	595800	625421	602038	1	1	1	1	1	1	(355.09442, 26289.686)(356.0974, 2164.0056)
24-Methylcholestanol ferulate	Phenolic acids	Hydroxycinnamic acids	1	1	1	1	1	1	1	1	1	1	1	1	117087	107066	98268	1	1	1	1	1	1	1	1	1	1	1	1	1	1	1	1	1	1	1	1	1	(579.45026, 3702.5732)(601.4342, 4045.0369)
24-Methylcholesterol ferulate	Phenolic acids	Hydroxycinnamic acids	1762122	1571499	1628896	1	1	1	1	1	1	1	1	1	1317543	1421285	1396004	481298	440587	428462	1	1	1	1	1	1	1385235	1278716	1369399	1	1	1	1	1	1	1	1	1	(583.4458, 2745.765)(600.761, 17452.428)(601.09485, 6987.48)(602.23114, 604.206)
24-Methylenecholestanol ferulate	Phenolic acids	Hydroxycinnamic acids	1762122	1571499	1628896	1	1	1	1	1	1	1	1	1	1317543	1421285	1396004	481298	440587	428462	1	1	1	1	1	1	1385235	1278716	1369399	1	1	1	1	1	1	1	1	1	(583.4458, 2745.765)(600.761, 17452.428)(601.09485, 6987.48)(602.23114, 604.206)
Schottenol ferulate	Phenolic acids	Hydroxycinnamic acids	491760	653672	682004	577630	542795	523057	1	1	1	1	1	1	796955	789916	4265027	567757	525359	241548	1	1	1	1	1	1	1774030	1900550	659732	469095	384825	378325	1	1	1	1	1	1	(591.2705, 8285.024)(592.43634, 5092.6836)(593.44507, 7629.9634)(573.438, 24097.87)(574.4408, 6284.54)(591.44977, 58056.582)(592.45233, 17839.65)(593.4556, 4142.9536)(573.43896, 12701.779)(574.4392, 5700.98)(613.42914, 13852.327)(614.4305, 6089.881)(615.422, 366.65)(599.1407, 35778.098)(600.42725, 13779.555)(601.4294, 727.9899)
Sitosterol ferulate	Phenolic acids	Hydroxycinnamic acids	491760	653672	682004	577630	542795	523057	1	1	1	1	1	1	796955	789916	4265027	567757	525359	241548	1	1	1	1	1	1	1774030	1900550	659732	469095	384825	378325	1	1	1	1	1	1	(591.2705, 8285.024)(592.43634, 5092.6836)(593.44507, 7629.9634)(573.438, 24097.87)(574.4408, 6284.54)(591.44977, 58056.582)(592.45233, 17839.65)(593.4556, 4142.9536)(573.43896, 12701.779)(574.4392, 5700.98)(613.42914, 13852.327)(614.4305, 6089.881)(615.422, 366.65)(599.1407, 35778.098)(600.42725, 13779.555)(601.4294, 727.9899)
Stigmastanol ferulate	Phenolic acids	Hydroxycinnamic acids	210946	304520	1	886118	893621	836239	1	1	1	1	1	1	2146816	2095282	2063010	1624573	1453837	1959073	1	1	1	1	1	1	799269	873847	859578	1123463	1137332	1067701	1	1	1	1	1	1	(592.4533, 20022.613)(593.4566, 3529.2268)(574.76935, 1470.0566)(599.48975, 556.828)(576.17615, 1495.9371)(576.4581, 286.54)(615.4484, 14423.278)(616.4537, 4325.566)(617.4655, 1213.32)(598.3742, 34343.438)(599.377, 11122.8125)(600.31555, 826.0299)
1-Sinapoyl-2-feruloylgentiobiose	Phenolic acids	Hydroxycinnamic acids	1	1	1	1488400	1379061	1242224	1	1	1	1	1	1	1	1	1	502544	342547	480609	1	1	1	1	1	1	1	1	1	595204	532365	660211	1	1	1	1	1	1	(707.211, 37397.375)(708.2134, 7702.3647)(709.2142, 881.45)
p-Coumaroyl glycolic acid	Phenolic acids	Hydroxycinnamic acids	220364	243995	341425	1	1	1	3080074	5761514	9501963	1	1	1	221547	216407	202394	1	1	1	4912751	4026425	4097575	1	1	1	384523	384523	364935	1	1	1	1767742	2275817	2441757	1	1	1	(207.04797, 182196.31)(208.05078, 11231.308)(210.05826, 13686.093)(229.36467, 1932514.0)(230.03368, 195955.84)
Dihydrocaffeic acid	Phenolic acids	Hydroxyphenylpropanoic acids	1	1	1	1	1	1	1	1	1	1	1	1	1	1	1	1	1	1	588817	374366	380592	879888	963336	636114	108662	102259	103863	158511	158579	159140	587292	458572	425546	730986	667991	991711	(207.04793, 66573.37)(208.05096, 3644.2969)(210.0586, 67867.0)(165.05263, 9783.96)(185.06282, 1891.9567)(189.0374, 35536.676)(190.0409, 1676.7266)
Homovanillic acid	Phenolic acids	Hydroxyphenylacetic acids	1	1	1	1	1	1	1	1	1	1	1	1	1	1	1	1	1	1	588817	374366	380592	879888	280644	636114	108662	102259	103863	158511	158579	159140	587292	458572	425546	730986	667991	991711	(207.04793, 66573.37)(208.05096, 3644.2969)(210.0586, 67867.0)(165.05263, 9783.96)(185.06282, 1891.9567)(189.0374, 35536.676)(190.0409, 1676.7266)
Isoferulic acid	Phenolic acids	Hydroxycinnamic acids	1157480	1154333	1152027	1	1	1	3039351	3727925	1804828	2847820	2375349	2590060	1186121	745443	846720	245595	219515	178792	2058382	2058382	2058382	2315918	1249543	252954	850809	946973	785547	238508	226389	231072	413321	413321	2099114	2134967	2145537	2460216	(180.06161, 4621.425)(177.59967, 37006.17)(178.0557, 2729.9067)(200.51195, 7075.731)(201.04178, 3159.0112)(203.05069, 74748.4)(204.05396, 1743.248)
Ferulic acid	Phenolic acids	Hydroxycinnamic acids	1157480	1154333	1152027	1	1	1	3039351	3727925	1804828	2847820	2375349	2590060	1186121	745443	846720	245595	219515	178792	2058382	2058382	2058382	2315918	2315918	252954	850809	946973	785547	238508	226389	231072	413321	413321	2099114	2134967	2145537	2460216	(180.06161, 4621.425)(177.59967, 37006.17)(178.0557, 2729.9067)(200.51195, 7075.731)(201.04178, 3159.0112)(203.05069, 74748.4)(204.05396, 1743.248)
Protocatechuic acid 4-O-glucoside	Phenolic acids	Hydroxybenzoic acids	1	1	1	1	1	1	223616	240974	1224214	1	1	1	1	1	1	80749	71105	70743	1	1	1	452137	1037250	508505	1	1	1	1	1	1	638426	212432	544418	1	1	1	(298.06033, 5194.654)(321.05237, 1103.7799)
3,5-Diferuloylquinic acid	Phenolic acids	Hydroxycinnamic acids	1	1	1	3420953	3184153	3047334	189952	275098	322784	847458	943591	888910	1	1	1	455610	427303	454824	1	1	1	662070	1037250	1012402	1	1	1	728817	433081	421890	1	1	1	1373562	1028470	932751	(527.1495, 16270.395)(528.1524, 1034.5016)(545.1551, 1269.72)(527.15106, 73434.48)(528.1534, 11612.626)(529.1545, 459.1)
3,4-Diferuloylquinic acid	Phenolic acids	Hydroxycinnamic acids	1	1	1	3420953	3184153	3047334	189952	275098	322784	847458	943591	888910	1	1	1	455610	427303	454824	1	1	1	662070	662070	1012402	1	1	1	728817	433081	421890	1	1	1	1373562	1028470	932751	(527.1495, 16270.395)(528.1524, 1034.5016)(545.1551, 1269.72)(527.15106, 73434.48)(528.1534, 11612.626)(529.1545, 459.1)
Sinapic acid	Phenolic acids	Hydroxycinnamic acids	526523	526523	474688	1	1	1	170173	201856	617758	1	1	1	1	1	1	1	1	1	1	578168	160690	1	1	1	1	1	1	1	1	1	1	1	1	1	1	1	(207.06241, 27932.977)(208.0656, 1735.53)(231.05905, 2000.335)
1,2,2'-Trisinapoylgentiobiose	Phenolic acids	Hydroxycinnamic acids	107878	118554	106120	320386	144932	124761	128942	196235	92912	121061	104237	121434	106429	129488	116692	1	1	1	102908	189596	209414	96957	640807	93772	140926	136451	137413	1	1	1	190632	138951	121434	118986	124301	97140	(983.263, 6704.3286)(984.2615, 1972.3507)(985.2479, 1280.82)
4-Hydroxybenzoic acid	Phenolic acids	Hydroxybenzoic acids	1	1	1	1	1	1	1	1	1	1	1	1	1	1	1	194356	191569	176762	1	1	1	115774	662935	115774	1	1	1	1	1	1	1	1	1	181116	226100	226100	(139.0368, 9925.527)(147.02116, 12150.169)
p-Coumaric acid	Phenolic acids	Hydroxycinnamic acids	1	1	1	1	1	1	1	1	1	1449650	1315054	1234531	1	1	1	1	1	1	1	1	1	1211703	1211703	1201281	108662	102259	103863	163597	168980	175668	1	1	1	1359553	1068765	1152766	(147.0401, 829.875)(189.0374, 35536.676)(190.0409, 1676.7266)(152.05518, 90088.01)(165.0526, 6086.513)(171.02715, 55881.887)(172.0301, 3030.2864)
Vanillic acid	Phenolic acids	Hydroxybenzoic acids	1	1	1	153713	153770	131764	1	1	1	1	1	1	222419	212238	193268	163763	148823	126687	83731	78445	81440	1	1	1	107621	122493	105350	131300	139208	142764	1	1	1	1	1	1	(170.05055, 2099.172)(171.48167, 4639.7456)(172.05481, 6324.5547)(169.04865, 4006.438)(191.02893, 4256.3735)
3,4-Dihydroxyphenylacetic acid	Phenolic acids	Hydroxyphenylacetic acids	1	1	1	153713	153770	131764	1	1	1	1	1	1	222419	212238	193268	163763	148823	126687	83731	78445	81440	1	1	1	107621	122493	105350	131300	139208	142764	1	1	1	1	1	1	(170.05055, 2099.172)(171.48167, 4639.7456)(172.05481, 6324.5547)(169.04865, 4006.438)(191.02893, 4256.3735)
Syringic acid	Phenolic acids	Hydroxybenzoic acids	1025652	1453966	1304149	1	1	1	1	1	1	713867	409057	287385	1959010	1983588	2178897	1	1	1	2577493	2577493	2577493	841027	841027	392574	3865343	1909973	3992863	1	1	1	906221	632606	971672	356642	324921	962532	(181.0474, 10012.34)(221.03967, 1266.6675)(181.549, 11376.641)(199.05527, 25444.496)(200.0582, 751.0499)(207.04669, 2400.0369)
Gallic acid ethyl ester	Phenolic acids	Hydroxybenzoic acids	1025652	1453966	1304149	1	1	1	1	1	1	713867	409057	287385	1959010	1983588	2178897	1	1	1	2577493	2577493	2577493	841027	841027	392574	3865343	1909973	3992863	1	1	1	906221	632606	971672	356642	324921	962532	(181.0474, 10012.34)(221.03967, 1266.6675)(181.549, 11376.641)(199.05527, 25444.496)(200.0582, 751.0499)(207.04669, 2400.0369)
Gallic acid	Phenolic acids	Hydroxybenzoic acids	5626333	5501889	5870693	1	1	1	1	1	1	1	1	1	5531260	5373723	5193964	1	1	1	1	1	1	1	1	1	6113399	6153561	6048391	1	1	1	732429	386229	386229	1	1	1	(194.01355, 134.415)(153.01654, 13047.26)(171.0273, 125487.29)(172.03024, 7494.8604)
p-Coumaroyl malic acid	Phenolic acids	Hydroxycinnamic acids	1	1	1	1	1	1	1	1	1	1	1	1	1	1	1	1	1	1	1	1	1	1	1	1	1	1	1	1	1	1	1	1	1	1	1	1	(281.0675, 8679.9)(266.0709, 1695.39)
p-Coumaroyl tartaric acid	Phenolic acids	Hydroxycinnamic acids	4860133	4791761	4772634	588858	564834	539630	1	1	1	1	1	1	3708042	3487465	3491318	1700356	1619883	1587449	1	1	1	1	1	1	3208572	3214766	3018257	1021233	1013909	979275	1	1	1	1	1	1	(296.77786, 27561.682)(297.77588, 6389.64)(298.05945, 3819.625)(282.0454, 1026.0)(297.06555, 9712.39)(298.06165, 8421.049)(321.053, 555.0571)(322.04996, 988.81)(302.04333, 1263.735)
4-p-Coumaroylquinic acid	Phenolic acids	Hydroxycinnamic acids	1	1	1	1	1	1	1	1	1	1	1	1	1	1	1	1	1	1	1	1	1	142494	142494	142494	1	1	1	150074	160450	151494	1	1	1	210155	182105	182105	(320.84418, 5329.3975)(323.101, 288.0)(365.09973, 8848.899)
3-p-Coumaroylquinic acid	Phenolic acids	Hydroxycinnamic acids	1	1	1	1	1	1	1	1	1	1	1	1	1	1	1	1	1	1	1	1	1	142494	142494	142494	1	1	1	150074	160450	151494	1	1	1	210155	182105	182105	(320.84418, 5329.3975)(323.101, 288.0)(365.09973, 8848.899)
5-p-Coumaroylquinic acid	Phenolic acids	Hydroxycinnamic acids	1	1	1	1	1	1	1	1	1	1	1	1	1	1	1	1	1	1	1	1	1	142494	142494	142494	1	1	1	150074	160450	151494	1	1	1	210155	182105	182105	(320.84418, 5329.3975)(323.101, 288.0)(365.09973, 8848.899)
p-Coumaroylquinic acid	Phenolic acids	Hydroxycinnamic acids	1	1	1	1	1	1	1	1	1	1	1	1	1	1	1	1	1	1	1	1	1	142494	1399879	142494	1	1	1	150074	160450	151494	1	1	1	210155	182105	182105	(320.84418, 5329.3975)(323.101, 288.0)(365.09973, 8848.899)
Caffeic acid 4-O-glucoside	Phenolic acids	Hydroxycinnamic acids	1	1	1	1231538	1150383	1095953	1	1	1	1564018	1574115	1574115	1	1	1	1023214	961468	1033525	1	1	1	1399879	1399879	1399879	1	1	1	1255370	1277967	1246907	1	1	1	1	1	1	(325.0846, 22376.25)(326.0875, 1208.6089)
Caffeoyl glucose	Phenolic acids	Hydroxycinnamic acids	1	1	1	1231538	1150383	1095953	1	1	1	1564018	1574115	1574115	1	1	1	1023214	961468	1033525	1	1	1	1399879	1178215	1399879	1	1	1	1255370	1277967	1246907	1	1	1	1	1	1	(325.0846, 22376.25)(326.0875, 1208.6089)
p-Coumaric acid 4-O-glucoside	Phenolic acids	Hydroxycinnamic acids	1	1	1	1	1	1	1	1	1	1	1	1	1	1	1	429543	390726	540301	1	1	1	1178215	1178215	330087	1	1	1	1	1	1	1	1	1	1	1	1	(349.08292, 5938.283)(331.07498, 9513.55)
p-Coumaroyl glucose	Phenolic acids	Hydroxycinnamic acids	1	1	1	1	1	1	1	1	1	1	1	1	1	1	1	429543	390726	540301	1	1	1	1178215	1178215	330087	1	1	1	1	1	1	1	1	1	1	1	1	(349.08292, 5938.283)(331.07498, 9513.55)
Ellagic acid arabinoside	Phenolic acids	Hydroxybenzoic acids	7636639	7467088	7399557	1	1	1	1	1	1	1	1	1	7102739	7056078	7188690	1	1	1	1	1	1	1	1	1	7894863	7859309	7646184	1	1	1	393467	391310	391310	1	1	1	(435.06372, 191811.25)(436.06326, 28755.68)(421.04248, 36062.44)(435.06577, 188534.28)(436.06537, 29721.607)(421.04422, 38293.52)(444.02786, 2586.7017)
24-Methyllathosterol ferulate	Phenolic acids	Hydroxycinnamic acids	1762122	1571499	1628896	195468	205214	200896	1	1	1	1	1	1	1317543	1421285	1396004	481298	440587	428462	241443	241443	208311	1	1	1	1385235	1278716	1369399	233231	246814	229172	148384	148384	130435	1	1	1	(583.4458, 2745.765)(600.31354, 15129.762)(600.8256, 5138.6797)(602.23114, 604.206)
1-Sinapoyl-2,2'-diferuloylgentiobiose	Phenolic acids	Hydroxycinnamic acids	227095	269708	269173	522967	341875	300316	1	1	1	256925	245196	290247	261102	257664	225920	114087	132027	164060	220440	299259	328387	228040	278213	218258	279467	275916	271844	238235	192375	184802	333061	236261	224906	256435	277373	235683	(906.24585, 11656.73)(907.24664, 9708.448)(908.2451, 8408.336)(909.2444, 3245.8962)(910.2439, 673.7109)

## Sheet: e.OPLS-DA VIP digestion
CV-ANOVA-OPLS											VIP discriminant markers (digestion)	Score	Error	Class
Models	SS	DF	MS	F	p-value	SD					p-Coumaric acid	1.73773	0.503863	Phenolic acids
Total corr.	70	70	1			1					p-Coumaroyl glycolic acid	1.65415	0.71708	Phenolic acids
Regression	67.941	24	2.83088	63.2457	1.24909e-27	1.68252					p-HPEA-AC	1.47403	0.0489582	Other polyphenols
Residual	2.05896	46	0.04476			0.211566					7,4'-Dihydroxyflavone/Chrysin	1.40561	0.72516	Flavonoids
											Phloretin	1.39957	0.564703	Flavonoids
											Guaiacol	1.35944	0.748968	Other polyphenols
											Hydroxytyrosol	1.31291	0.360743	Other polyphenols
											Stigmastanol ferulate	1.28482	0.293655	Phenolic acids
											Pyrogallol	1.27407	0.535347	Other polyphenols
											5-Nonadecenylresorcinol	1.26545	0.413766	Other polyphenols
											3/4/5-p-Coumaroylquinic acid	1.2638	0.569494	Phenolic acids
											Vanillic acid/3,4-Dihydroxyphenylacetic acid	1.25495	0.264701	Other polyphenols
											4-Methylcatechol	1.21802	0.54033	Other polyphenols
											Syringaldehyde/Dihydrocaffeic acid	1.20975	0.599227	Phenolic acids
											Galangin	1.20821	0.629215	Flavonoids
											p-Coumaroyl tartaric acid	1.17865	0.347809	Phenolic acids
											Eriodictyol 7-O-glucoside	1.17468	0.984386	Flavonoids
											3-Methylcatechol	1.15615	0.518046	Other polyphenols
											4-Hydroxybenzoic acid	1.15268	0.908645	Phenolic acids
											24-Methyllathosterol ferulate	1.12472	0.382098	Phenolic acids
											Cirsimaritin	1.11994	0.412157	Flavonoids
											Homovanillic acid	1.11512	0.626141	Phenolic acids
											Pelargonidin	1.11188	0.806427	Flavonoids
											6,8-Dihydroxykaempferol/Myricetin	1.08942	0.305549	Flavonoids
											Myricetin 3-O-rutinoside	1.08655	0.664857	Flavonoids
											3/4/5-Caffeoylquinic acid	1.08353	0.308485	Phenolic acids
											Caffeic acid 4-O-glucoside	1.08265	0.894948	Phenolic acids
											24-Methylcholesterol ferulate/24-Methylenecholestanol ferulate	1.0791	0.40023	Phenolic acids
											2,3-Dihydroxy-1-guaiacylpropanone	1.07504	0.332024	Other polyphenols
											Caffeoyl glucose	1.06744	0.905015	Phenolic acids
											Malvidin 3-O-glucoside	1.0456	0.391493	Flavonoids
											Kaempferol 3-O-glucuronide	1.04113	0.437796	Flavonoids
											Myricetin 3-O-galactoside/Myricetin 3-O-glucoside	1.04081	0.438558	Flavonoids
											Feruloyl tartaric acid	1.03727	0.471561	Phenolic acids
											5-Tricosenylresorcinol	1.03614	0.481738	Other polyphenols
											Ellagic acid arabinoside	1.03505	0.421932	Phenolic acids
											Gallic acid	1.02903	0.43084	Phenolic acids
											Hydroxycaffeic acid	1.0207	0.437444	Phenolic acids
											Pinotin A/Petunidin 3-O-(6''-p-coumaroyl-glucoside)	1.0191	0.32973	Flavonoids
											Peonidin 3-O-galactoside/Malvidin 3-O-arabinoside	1.01292	0.476793	Flavonoids
											Tetramethylscutellarein	1.00231	0.340531	Flavonoids
											Peonidin 3-O-glucoside	1.00018	0.47786	Flavonoids

## Sheet: f. Annotations Quality Controls
Average Mz	Metabolite name	Adduct type	Formula	INCHIKEY	Total score	MS1 isotopic spectrum	MS/MS spectrum	QC1	QC2	QC3	QC4	QC5	QC6
291.083	(-)-Epicatechin	[M+H]+	C15H14O6	PFTAWBLQPZVEMU-UKRRQHHQSA-N	96.9	291.08322:12646 292.08657:0 293.08993:0	123.0427:1233 139.03769:2755 147.04135:304 165.05217:507 291.08389:315	432599	493509	329235	375087	300186	350850
284.292	1-desoxymethylsphinganine	[M-H2O+H]+	C17H37NO	UGVBFHUWZNNKIK-QGZVFWFLSA-N	76.4	284.29224:150455 285.29559:41142 286.29895:5511	81.06914:639 83.08296:347 95.08457:735 109.09927:296 254.28152:1496 266.27966:418 284.29187:32456	3911159	4405475	3491328	3825149	3785778	4004366
113.058	1,4-Cyclohexanedione	[M+H]+	C6H8O2	DCZFGQYXRKMVFG-UHFFFAOYSA-N	78.6	113.05847:10908 114.06182:0 115.06518:0	113.05821:309	357116	398783	355970	376633	278210	364101
151.037	2-Aminobenzothiazole	[M+H]+	C7H6N2S	UHGULLIUJBCTEF-UHFFFAOYSA-N	77.1	151.03722:11367 152.04057:0 153.04393:0	123.04201:716 151.03691:2166	83767	77598	80339	60577	64538	86128
282.116	2`-O-Methyladenosine	[M+H]+	C11H15N5O4	FPUGCISOLXNPPC-IOSLPCCCSA-N	69.5	282.11636:11593 283.11971:0 284.12307:0	136.06046:2656 282.11688:1092	274709	320235	187170	266018	189060	248601
282.117	N-(1-Deoxy-1-fructosyl)threonine	[M+H]+	C11H15N5O4	FPUGCISOLXNPPC-IOSLPCCCSA-N	66.7	282.11682:7999 283.12017:0 284.12353:0	136.06023:1709 282.11581:508	274709	320235	187170	266018	189060	248601
136.072	Adenine; LC-ESI-QTOF; MS2; CE	[M+H]+	C8H9NO	CKQHAYFOPRIUOM-UHFFFAOYSA-N	78.8	136.07211:65158 137.07546:7992 138.07882:0	119.03462:317 136.06004:6830	1421761	1627108	779872	1320226	1033951	1283138
298.094	5'-S-Methylthioadenosine	[M+H]+	C11H15N5O3S	WUUGFSXJNOTRMR-IOSLPCCCSA-N	85.7	298.09378:39070 299.09713:7175 300.10049:0	136.06061:3617 298.09155:661	1150407	1367485	941354	1188591	724134	981165
268.101	Adenosine	[M+H]+	C10H13N5O4	OIRDTQYFTABQOQ-KQYNXXCUSA-N	85.8	268.10135:86081 269.1047:18692 270.10806:0	136.06024:6507	1664477	1784159	1163248	1675316	1101967	1680397
104.106	Choline	[M]+	[C5H14NO]+	OEYIOHPDSNJKLS-UHFFFAOYSA-N	79.6	104.10685:313038 105.1102:30423 106.11356:0	104.10639:39004	8197010	9033880	4440932	8157402	3784472	6788511
147.037	Coumarin	[M+H]+	C9H6O2	ZYGHJZDHTFUPRJ-UHFFFAOYSA-N	63.5	147.03709:22743 148.04044:0 149.0438:0	88.98022:668 103.03163:305 129.01035:827 147.02184:263	691448	820378	111429	897572	589451	940673
287.052	Cyanidin	[M]+	C15H11O6	VEVZSMAEJFVWIL-UHFFFAOYSA-O	85.4	287.05237:9834 288.05572:0 289.05908:0	287.05215:3251	312635	307221	207072	241872	214520	238874
449.103	Cyanidin 3-glucoside	[M]+	C21H21O11	RKWHWFONKJEUEF-WVXKDWSHSA-O	83.8	449.10428:85898 450.10763:22890 451.11099:0	287.0517:5674	2999441	2776036	2143777	2579037	2053355	2238154
303.047	Delphinidin	[M]+	C15H11O7	JKHRCGUTYDNCLE-UHFFFAOYSA-O	85.7	303.04773:12950 304.05108:5281 305.05444:0	303.04697:7399	426160	447247	209295	25081	249605	283777
300.287	Sphingosine	[M+H]+	C18H37NO2	WWUZIQQURGPMPG-KRWOKUGFSA-N	62.1	300.28806:98752 301.29141:38673 302.29477:27260	270.27554:333 282.27585:469 300.28751:3660	2749333	2840033	2594070	2793310	2958826	3001660
305.062	Dihydroquercetin	[M+H]+	C15H12O7	CXQWRCVTCMQVQX-UHFFFAOYSA-N	87.9	305.06235:7523 306.0657:0 307.06906:0	153.01656:712 231.06448:292 259.05673:1050 287.05386:386 305.06308:329	9265.55	92655	126665	146753	94447	117333
313.235	13-L-Hydroperoxylinoleic acid	[M+H]+	C18H32O4	YJNRBSIIJBOEIF-FZIQOSRTSA-N	85.2	313.23483:24890 314.23818:9025 315.24154:0	277.21274:990 295.22232:424	708396	458356	416267	626196	482241	434607
338.338	6-cis-Docosenamide	[M+H]+	C22H43NO	UAUDZVJPLUQNMU-KTKRTIGZSA-N	79.3	338.33887:21589 339.34222:13253 340.34558:0	83.08482:263 97.10003:433 303.30179:417 321.31104:1071 338.33777:5664	573475	641480	767690	621229	566237	435216
197.116	Ethylbeta-carboline	[M+H]+	C13H12N2	YTQRHYCHEIXUIU-UHFFFAOYSA-N	64.7	197.11505:9926 198.1184:0 199.12176:0	133.0979:265 135.11465:501 179.10431:1054 197.1153:1415	12627	40252	166191	228181	151925	199721
141.054	Gentisyl alcohol	[M+H]+	C7H8O3	PUZSUVGRVHEUQO-UHFFFAOYSA-N	57.4	141.05385:135861 142.0572:10151 143.06056:0	81.03269:4684 109.0273:11333 113.05742:367 141.05345:635	540847	540847	5917198	7148874	5408471	7118297
152.055	Guanine	[M+H]+	C5H5N5O	UYTPUPDQBNUYGX-UHFFFAOYSA-N	77.8	152.05519:17329 153.05854:0 154.0619:0	135.02776:402 152.0545:1767	402419	424849	281898	353888	301172	390268
369.22	17-O-Acetylajmaline	[M+H]+	C22H28N2O3	NMLUOJBSAYAYEM-AZQGJTAVSA-N	79.5	369.21909:5140 370.22244:0 371.2258:0	369.21872:2234	153648	158269	119934	175921	115108	157322
295.225	Hydroxy octadecatrienoic acid	[M+H]+	C18H30O3	JQXGCBKGIBTCHY-PDBXOOCHSA-N	57.8	295.22437:118801 296.22772:55242 297.23108:10782	277.21243:758	5307116	5157690	4481776	5430966	3774908	4978454
120.08	Indoline	[M+H]+	C8H9N	LPAGFVYQRIESJQ-UHFFFAOYSA-N	79.3	120.07929:20404 121.08264:5399 122.086:0	91.0528:320 93.06907:485 103.05285:3913 120.07921:10367	393382	619166	525462	587664	456257	609884
132.101	L-Isoleucine	[M+H]+	C6H13NO2	AGPKZVBTJJNPAG-UHFFFAOYSA-N	93.3	132.10143:246350 133.10478:28146 134.10814:0	86.09592:604 132.10036:3708	8952368	9015487	6465256	9086994	6181821	9389390
317.062	Isorhamnetin	[M+H]+	C16H12O7	IZQSVPBOUDKVDZ-UHFFFAOYSA-N	84.7	317.06265:18603 318.066:0 319.06936:0	317.06247:4365	644506	629240	493104	600175	490096	570112
146.116	L-beta-Homoisoleucine	[M+H]+	C7H15NO2	JHEDYGILOIBOTL-NTSWFWBYSA-N	79.1	146.11632:27724 147.11967:0 148.12303:0	86.09561:9913 146.11549:298	818550	939046	682120	907031	583730	810207
165.053	4-Hydroxycinnamic acid	[M+H]+	C9H11NO3	OUYCCCASQSFEME-QMMMGPOBSA-N	76.2	165.05302:34979 166.05637:5694 167.05973:0	95.04752:679 119.04768:1083 123.04239:1746 147.04245:702	731918	732178	450051	669030	432656	640813
182.08	L-Tyrosine	[M+H]+	C9H11NO3	NA	98.8	182.07977:83301 183.08312:14830 184.08648:0	91.05235:575 119.04716:1756 123.04234:2812 136.07436:7455 147.04228:1210 165.05199:2193 182.0789:346	2821181	2769435	1871786	2811651	1808972	2773826
180.1	N-acetyltyramine	[M+H]+	C10H13NO2	ATDWJOOPFDQZNK-UHFFFAOYSA-N	45	180.10062:33360 181.10397:6356 182.10733:0	120.07973:9052 121.06351:337 180.10065:366	477494	785441	716290	753462	590575	789651
275.197	Apo-13-zeaxanthinone	[M+H]+	C18H26O2	NPAGDVCDWIYMMC-IZPLOLCNSA-N	78.8	275.19815:17924 276.2015:0 277.20486:22429	275.19772:1656	865190	995485	786312	1000572	591656	898801
275.197	(9Z,12Z,15Z)-octadeca-9,12,15-trien-6-ynoic acid	[M+H]+	C18H26O2	NPAGDVCDWIYMMC-IZPLOLCNSA-N	78.6	275.198:9687 276.20135:0 277.20471:13810	275.19885:927	391927	560889	258441	312691	275769	295955
275.198	(10Z,14E,16E)-10,14,16-Octadecatrien-12-ynoic acid	[M+H]+	C18H26O2	NPAGDVCDWIYMMC-IZPLOLCNSA-N	78.9	275.1983:11490 276.20165:0 277.20501:12858	275.19647:955	869752	645751	796341	870917	683929	874146
399.247	Ardisiphenol A	[M+Na]+	C23H36O4	FALZOOWSJAQSFX-OATHEDFASA-N	83.5	399.24832:9615 400.25167:0 401.25503:0	399.24982:731	344327	356446	348854	331269	291523	309852
326.301	N-Oleoylethanolamine	[M+H]+	C20H39NO2	BOWVQLFMWHZBEF-KTKRTIGZSA-N	78.9	326.30252:60869 327.30587:26593 328.30923:0	326.30209:2805	1549555	2051218	1719440	1824870	1595693	1796325
318.298	Phytosphingosine	[M+H]+	C20H35N3	YUKCLPPRYNXRAF-RFVXBFLTSA-N	74.5	318.29718:148016 319.30053:64218 320.30389:6479	282.27344:558 300.28577:742 318.29501:5168	3282475	3227308	2714210	3309493	2705233	3474674
496.334	LysoPC(16:0)	[M+H]+	C24H50NO7P	ASWBNKHCZGQVJV-UHFFFAOYSA-N	86.2	496.33667:106591 497.34002:65591 498.34338:9209	104.10602:549 184.07097:731 496.33551:6834	3145724	3365437	2414480	2870034	2840633	3138423
463.12	Peonidin-3-glucoside	[M]+	[C22H23O11]+	ZZWPMFROUHHAKY-OUUKCGNVSA-O	80.5	463.12018:345226 464.12353:101572 465.12689:17038	286.04297:266 301.06778:10279	12625381	13326029	10346904	10965873	10198958	12550075
166.085	L-Phenylalanine	[M+H]+	C9H11NO2	COLNVLDHVKWLRT-UHFFFAOYSA-N	90.7	166.08522:252391 167.08857:39990 168.09193:0	103.05212:415 120.07975:8106 131.04718:271 166.08302:394	7155997	7647276	5748884	6959326	4987219	7042872
579.141	Procyanidin B1	[M+H]+	C30H26O12	XFZJEEAOWLFHDH-UKWJTHFESA-N	69.3	579.1424:5183 580.14575:0 581.14911:0	123.04222:431 127.037:954 135.04173:254 139.0372:345 163.03589:286	206235	214045	110669	145437	69325	130373
116.07	L-Proline	[M+H]+	C5H9NO2	ONIBWKKTOPOVIA-UHFFFAOYSA-N	86	116.06963:11703 117.07298:0 118.07634:206013	116.0692:489	286280	290735	27258.3	272583	27258.3	301344
258.108	sn-Glycero-3-phosphocholine	[M]+	[C8H21NO6P]+	SUHOQUVVVLNYQR-MRVPVSSYSA-O	87.7	258.10858:73809 259.11193:7850 260.11529:0	86.09629:732 104.10609:3605 124.99797:675 184.07016:347	1939294	2103448	1601667	1971168	1539018	1938155
146.163	Spermidine	[M+H]+	C7H19N3	ATHGHQPFGPMSJY-UHFFFAOYSA-N	89.7	146.16344:13501 147.16679:0 148.17015:0	84.03386:289 112.1104:774 129.13676:376 146.16208:536	234603	211615	112593	147969	113135	172361
465.097	Delphinidin 3-galactoside	[M+H]+	C21H20O12	OIUBYZLTFSLSBY-HMGRVEAOSA-N	75.4	465.09747:106342 466.10082:28699 467.10418:5691	303.04529:5482	3970834	4419102	139867	3263627	1398672	2921110
465.098	Quercetin 3-galactoside	[M+H]+	C21H20O12	OIUBYZLTFSLSBY-HMGRVEAOSA-N	77.7	465.09909:113082 466.10244:30213 467.1058:5726	303.04636:5170	3690918	4167479	2941860	3664526	2854010	3507812
301.068	Kaempferol-4'-methyl ether	[M+H]+	C16H12O6	OBBCRPUNCUPUOS-UHFFFAOYSA-N	85	301.06805:37434 302.0714:6683 303.07476:0	301.06805:4323	989046	1088956	835042	1033147	825796	1021875
118.085	Betaine	[M+H]+	C5H11NO2	KZSNJWFQEVHDMF-UHFFFAOYSA-N	85.7	118.08569:132163 119.08904:6285 120.0924:0	118.08559:5754	3700826	3650933	2605310	3498488	2290790	3635362
245.184	Leucyl-Leucine	[M+H]+	C15H26O	VZJHQHUOVIDRCF-UHFFFAOYSA-N	94.1	245.1841:21485 246.18745:0 247.19081:0	86.09548:4304	744412	672676	416174	649051	471408	586531
221.078	L-beta-aspartyl-L-serine	[M+H]+	C10H14O4	MKPZLFSGCUYQEY-IAROGAJJSA-N	100	221.07825:19435 222.0816:0 223.08496:0	113.02222:303 124.04952:1170 147.04245:426	135404	243010	212685	272821	217236	245816
302.303	Sphinganine	[M+H]+	C17H37NO	UGVBFHUWZNNKIK-QGZVFWFLSA-N	98.3	302.30313:1069844 303.30648:300149 304.30984:27243	266.28223:361 284.29245:5354 302.30307:4209	28911092	30810420	26350290	27402942	27572562	30276474
769.475	PA(18:3(6Z,9Z,12Z)/22:4(7Z,10Z,13Z,16Z))	[M+Na]+	C41H68O13	VNBPNPCSBYXRNC-UHFFFAOYSA-N	99.3	769.4751:17957 770.47845:11515 771.48181:0	769.47388:2320	398848	417221	317645	339939	274550	359804
409.015	6-Hydroxy-5-[(4-sulfophenyl)azo]-2-naphthalenesulfonic acid	[M+H]+	C26H32O4	KTBAIBUBSGVINZ-UHFFFAOYSA-N	99.3	409.01483:24555 410.01818:0 411.02154:0	275.03146:288 319.01917:730 391.00323:582 409.01236:964	544188	581461	348223	418058	245939	465575
229.031	Methylisocitric acid	[M+Na]+	C10H10N2O2	LJONQULKOKMKBR-UHFFFAOYSA-N	81.1	229.03091:389407 230.03426:35338 231.03762:7508	229.03018:742 229.15291:1680	10226527	10288446	7922235	9227717	7547972	9474004
293.245	3b,17b-Dihydroxyetiocholane	[M+H]+	C19H32O2	CBMYJHIOYJEBSB-UHFFFAOYSA-N	96.5	293.24475:312260 294.2481:85446 295.25146:10169	81.06862:1624 95.08378:484	11090915	11370543	7728901	10822077	9038651	10175200
293.245	18-Nor-8(17),13E-labdadiene-4alpha,15-diol	[M+H]+	C19H32O2	CBMYJHIOYJEBSB-UHFFFAOYSA-N	97.3	293.24506:300207 294.24841:101616 295.25177:10901	81.06911:1400 95.08465:1241 109.09961:466	8348344	11370543	10006202	10822077	9038651	10175201
609.263	Demethylallosamidin	[M+H]+	C37H41ClN2O6	SFPGJACKHKXGBH-UHFFFAOYSA-N	99.6	609.26288:17712 610.26623:9032 611.26959:0	609.26227:2632	457741	405550	440829	535078	385145	403541
284.292	Octadecanamide	[M+H]+	C44H86NO7P	ZOTYCHIFTCFAHC-DJRFHFPXSA-N	97.9	284.29196:170744 285.29531:54657 286.29867:6814	284.29129:5355	3911159	4405475	3617936	3825149	3478972	3741704
502.288	Vignatic acid B	[M+H-H2O]+	C32H40ClNO4	RRJFVPUCXDGFJB-UHFFFAOYSA-N	77.8	502.2879:23269 503.29125:11241 504.29461:13339	81.03259:1599 81.069:262 95.08459:345 107.08446:254 109.02675:1160 133.09946:293 141.05339:386	559081	625190	700853	740198	665871	740156
171.028	Gallic acid	[M+H]+	C7H6O5	LNTHITQWFMADLM-UHFFFAOYSA-N	99.2	171.02753:153952 172.03088:13596 173.03424:0	111.00652:2880 139.00035:2864	2914442	3674983	2983763	3499455	2704530	3388836
271.037	Genistein	[M+H]+	C13H12O4	ZKIRVBNLJKGIEM-UHFFFAOYSA-N	99.9	271.03708:9642 272.04043:0 273.04379:5827	271.05627:3827	218386	301151	181132	220173	164185	148023
169.048	2,6-Dimethoxy-1,4-benzoquinone	[M+H]+	C8H8O4	IGMNYECMUMZDDF-UHFFFAOYSA-N	98.9	169.04803:6889 170.05138:0 171.05474:0	123.00581:341 169.04773:2044	68276	151515	71289	85970	66306	87560
193.033	Isocitric acid	[M+H]+	C6H8O7	ODBLHEXUDAPZAU-UHFFFAOYSA-N	96.9	193.03252:46529 194.03587:0 195.03923:0	111.00665:640 129.01599:1256 139.00064:1377	758428	989315	910074	1319494	928458	1362668
249.073	L-beta-aspartyl-L-aspartic acid	[M+H]+	C11H14O5	AZKVWQKMDGGDSV-BCMRRPTOSA-N	99.9	249.07266:10782 250.07601:0 251.07937:0	81.0324:465 97.06302:343 109.02663:2110 111.04233:514 139.03671:372	263046	285337	134699	245049	150199	159852
595.139	6''-O-p-Coumaroyltrifolin	[M+H]+	C30H26O13	VXAHTPDZSOTOPQ-XCVCLJGOSA-N	91.7	595.13904:15612 596.14239:10331 597.14575:0	287.05139:3951	360414	406007	263305	277374	187747	261813
109.028	Quinone	[M+H]+	C6H4O2	AZQWKYJCGOJGHM-UHFFFAOYSA-N	99.8	109.02771:111697 110.03106:9540 111.03442:0	81.03277:1673 109.02748:416	1282145	322602	4424571	5164248	3969684	5127653
138.053	4-Aminobenzoic acid; LC-ESI-QTOF; MS2; CE	[M+H]+	C7H7NO2	WWNNZCOKKKDOPX-UHFFFAOYSA-N	98.9	138.05333:9503 139.05668:0 140.06004:0	138.05299:1942	233482	230498	166393	219250	129209	238668
157.011	cis-Aconitic acid	[M+H-H2O]+	C6H6O6	GTZCVFVGUGFEME-IWQZZHSRSA-N	8.2851	157.01147:11152 158.01482:0 159.01818:0	111.00603:2158 139.00084:1219	388296	449881	363974	447281	326148	421459
161.043	2-Naphthalenethiol	[M+H]+	C10H8S	RFCQDOVPMUSZMN-UHFFFAOYSA-N	3.8912	161.04263:46604 162.04598:0 163.04934:0	101.02209:1715 143.03091:365	1036513	1224816	1087227	1282113	1210401	1558088
235.203	7Z,10Z-Hexadecadienoic acid	[M+H-H2O]+	C16H28O2	WPJGPAAPSBVXNU-HZJYTTRNSA-N	6.6485	235.20316:12183 236.20651:6258 237.20987:0	235.20129:519	335765	358290	280605	266299	26629.9	289800
253.213	Sargassaceae meroditerpenoid 5a	[M+H]+	C16H28O2	KVOFXYBQWAABCZ-FVQBIDKESA-N	6.4041	253.21379:29544 254.21714:12876 255.2205:0	81.06844:960 83.08543:654 93.06832:368 95.08459:653 97.10014:303 109.09979:379 121.09908:409	818248	899597	721109	746566	526588	777435
258.167	2-Hexenoylcarnitine	[M+H]+	C13H23NO4	JUAQYRSUSCWTQK-BQYQJAHWNA-N	6.7769	258.16769:51745 259.17104:13026 260.1744:0	258.16711:6149	1522492	1609621	992870	1159355	725765	978224
277.214	Stearidonic acid	[M+H]+	C18H28O2	JIWBIWFOSCKQMA-LTKCOYKYSA-N	7.4781	277.21347:84960 278.21682:15413 279.22018:18536	277.21188:1321	5259668	3149898	4982596	5316864	2873810	5153342
308.292	Semiplenamide C;(-)-Semiplenamide C	[M+H-H2O]+	C20H39NO2	YATFRALIAPYFQO-RMLIYIHQNA-N	6.844	308.29184:91160 309.29519:31807 310.29855:0	308.29129:5640	2188154	2277681	1945663	2152948	1684014	1989228
309.239	Annosquamosin B	[M+H]+	C19H32O3	NICDFCNOCPZHTJ-UHFFFAOYNA-N	7.0294	309.24008:246526 310.24343:84062 311.24679:12215	81.06928:261 135.11494:263 277.21292:1227 309.2366:1029	6232754	6384322	5892794	6331320	5086492	5752811
316.282	Dehydrophytosphingosine	[M+H]+	C18H37NO3	CQKNELOTFUSOTP-ZHACJKMWNA-N	6.8938	316.28207:131442 317.28542:60690 318.28878:6393	280.25882:268 298.27066:415 316.28021:2996	3190620	3258964	2608988	2819903	2392820	2959176
330.332	N,N-dimethyl-Safingol	[M+H]+	C20H43NO2	BYBHBTCYJMUUDZ-YLBUIOQXNA-N	7.1261	330.33344:67813 331.33679:26438 332.34015:0	312.32196:1974 330.3324:3248	1619594	1778332	1411029	1460932	1429161	1472570
347.276	2,3-Dihydroxypropyl 16-hydroxyhexadecanoate	[M+H]+	C19H38O5	PCVWTHIOXJUGMM-UHFFFAOYNA-N	5.0289	347.27615:161766 348.2795:88364 349.28286:10391	109.09901:262 261.21552:426 279.22809:3821 297.23721:800	4686104	5575166	3272116	4800820	2763890	4175688
348.27	Broussonetine M1;(+)-Broussonetine M1;	[M+H]+	C18H37NO5	RESBTRYGXXYJTJ-ZVLROGMONA-N	5.4732	348.271:66576 349.27435:26907 350.27771:0	81.06914:271 95.08414:341 99.0797:642 133.09805:314 135.11438:413 149.13034:854 151.1096:379 155.10446:2174 159.1132:489 171.09891:1342 173.11488:502 177.12608:512 179.14095:358 195.13554:6660 213.14664:995 259.20206:266 277.2121:3111 295.22214:1967	1703665	1722862	1293310	1365284	1089988	1486964
520.336	LysoPC(18:2(9Z,12Z))	[M+H]+	C26H50NO7P	SPJFYYJXNPEZDW-FTJOPAKQSA-N	7.0042	520.33636:165269 521.33971:92089 522.34307:13985	184.07169:4043	4935456	5236748	4502650	4741722	4687454	4829028
565.438	Monodemethyl spirilloxanthin;3,3',4,4'-Tetradehydro-1',2'-dihydro-1'-methoxy-psi,psi-caroten-1(2H)-ol	[M+H-H2O]+	C41H58O2	SSZVJOJPPUPCBF-JARCNSDHSA-N	7.0718	565.43945:15905 566.4428:13567 567.44616:0	565.43829:652	342869	416882	254132	346051	268302	248326
581.431	Lupeol beta-phenyl propionate;Lupeol dihydrocinnamate	[M+Na]+	C39H58O2	BXSJJYBMAUOEPV-JUTOUZJANA-N	6.7195	581.43262:28220 582.43597:22560 583.43933:0	581.43103:4110	611614	639642	400607	472065	380274	364652
591.452	Spheroidene	[M+Na]+	C41H60O	FJOCMTHZSURUFA-AXYGSFPTSA-N	7.3474	591.45349:79207 592.45684:60358 593.4602:10998	591.4527:10326	1762109	1846204	1456815	1639460	1328011	1353219
599.419	Borealoside C;(+)-Borealoside C	[M+H]+	C33H58O9	PBCGIJBWPSEVKN-NMPURXRSNA-N	6.7301	599.4198:14793 600.42315:6912 601.42651:0	599.41931:2621	419654	456157	364729	398396	250943	321425
603.477	1,1',2,2',7,8'-Hexahydro-1'-hydroxy-1-methoxy-psi,psi-caroten-4-one	[M+H]+	C41H62O3	ROEFDDKNUCSGSE-OXSCYCTNSA-N	5.4338	603.47565:17035 604.479:13464 605.48236:0	279.22797:1986 297.23718:1788	562672	702578	412747	552138	539730	562381
607.383	Gagunin D	[M+H]+	C34H54O9	YEPVPAZPYFWXRV-XOUQTEMVNA-N	6.8018	607.38324:6378 608.38659:5838 609.38995:0	551.31525:261 607.38434:722	135628	133933	141480	143223	60005	115848
607.447	LysoPE(24:0/0:0)	[M+ACN+H]+	C29H60NO7P	OYIDIWMHAJCRKH-MUUNZHRXSA-N	6.7245	607.44678:7015 608.45013:0 609.45349:0	607.44623:1514	172201	175721	133178	172203	113154	172575
607.448	Rhodovibrin;3,4-Didehydro-1,1',2,2'-tetrahydro-1'-hydroxy-1-methoxy-psi,psi-carotene	[M+Na]+	C41H60O2	CGEVWQFVGBQXOA-WQMGISBJSA-N	7.5429	607.44781:35925 608.45116:21342 609.45452:0	607.44684:4003	861812	777239	585636	700394	474266	542583
609.156	Luteolin 3'-methyl ether 7-(3''-E-p-coumarylglucoside)	[M+H]+	C31H28O13	AZHOJNKUISNFQR-PIUABPIRNA-N	7.7256	609.15472:213563 610.15807:99678 611.16143:18678	301.06567:4642	5606648	6336146	4165510	4650316	3454019	4510936
615.489	Donhexocin	[M+H]+	C35H66O8	IRCFRVYGUCFTPA-UHFFFAOYNA-N	6.7452	615.48871:37952 616.49206:31754 617.49542:8437	615.48822:8484	958091	992463	757839	869266	656896	746578
617.505	N-(tetradecanoyl)-sphing-4-enine-1-(2-aminoethylphosphonate)	[M+H]+	C34H69N2O5P	RLFHFEZNEPOFGM-SXTLRELANA-N	6.2944	617.50507:28312 618.50842:26569 619.51178:5946	599.4906:489 617.50391:9176	578090	786149	588741	689048	505460	50546
631.485	PE-Cer(d14:1(4E)/18:1(9Z))	[M+H]+	C34H67N2O6P	QISMELRZJMZGRT-AOZMGNDWNA-N	6.3083	631.48486:6102 632.48821:0 633.49157:0	613.47382:986 631.4826:716	217971	153760	94989	86256	59369	80034
635.278	(-)-Curicycleatjenine	[M+H]+	C38H38N2O7	FACPTWNXIVCGNY-SPFVONBBNA-N	6.4081	635.27795:8349 636.2813:0 637.28466:14102	635.27643:1868	260013	253249	194102	222417	204385	220903
639.473	2-methoxy-6-all-trans-heptaprenylhydroquinonel	[M+Na]+	C42H64O3	WEGXYVFDOLUULO-TUUMQRACSA-N	6.753	639.47321:15997 640.47656:13936 641.47992:0	639.47052:1500	394953	360312	351168	319747	161589	358110
641.504	Squadiolin B;(+)-Squadiolin B	[M+H]+	C37H68O8	OICKTCBVAYOJGE-OQLKOFEXNA-N	6.5743	641.50433:46260 642.50768:44275 643.51104:8643	641.50317:5002	1197064	1062562	791013	949600	631584	783662
645.485	PA(O-16:0/17:2(9Z,12Z))	[M+H]+	C36H69O7P	FDVISCFHFHHYFB-RBDZFMJSNA-N	5.3386	645.48529:16692 646.48864:7946 647.492:42163	277.21191:334 279.22537:267 295.22192:611 297.24002:334	534491	520489	347679	468284	348073	447598
653.466	PE-Cer(d16:2(4E,6E)/16:0)	[M+Na]+	C34H67N2O6P	UKIHGZXTIPYHTA-ULTIFSLVNA-N	5.0829	653.46564:7072 654.46899:6175 655.47235:0	653.32227:2426 653.46515:3084	213843	158442	116367	109998	92253	100184
661.516	PA(O-18:0/16:1(9Z))	[M+H]+	C37H73O7P	FMBRDWRGRLAMFR-OQFSZNRONA-N	5.9622	661.5166:8719 662.51995:8616 663.52331:0	279.22821:501 297.23965:631 329.2616:264	310820	333102	140803	246797	181900	160263
663.445	Goyaglycoside c	[M+H]+	C38H62O9	JYKQEJLWLRMCRC-MHWRWJLKNA-N	7.9892	663.44531:574068 664.44866:574856 665.45202:136778	607.3811:774 663.44446:6652	17621522	17675464	15964620	16758354	13171994	14191549
681.481	1-palmityl-2-arachidonoyl-sn-glycero-3-phosphate(2-)	[M+H]+	C39H69O7P	AWCDTVVTUFGJRU-KURSRLFANA-L	6.6015	681.48145:14652 682.4848:0 683.48816:0	681.48175:2709	420928	439567	265055	353182	272686	320124
683.497	PA(P-18:0/18:3(6Z,9Z,12Z))	[M+H]+	C39H71O7P	ABXIRVQVSSZMPO-SHWGNBDKNA-N	6.6681	683.4978:18911 684.50115:13079 685.50451:0	683.49695:2897	437277	740261	480920	655961	428373	450502
690.501	PE(16:0/16:1(9Z))	[M+H]+	C37H72NO8P	CZOSTDZGCCEZTJ-WMHOIYFHSA-N	5.0505	690.50061:8429 691.50396:0 692.50732:0	575.49536:1318	12010.1	12010.1	12010.1	12010.1	255573	120101
696.534	PE(P-18:0/17:2(9Z,12Z))	[M+H-H2O]+	C40H76NO7P	KHEJHICSBLHKMM-TYBNKQPXNA-N	5.6164	696.53247:85516 697.53582:91856 698.53918:18399	262.24841:722 516.47028:842 534.47742:385 696.53076:13468	2482025	2707660	2033811	2743414	2430388	2346435
697.513	Petroformynic acid B;(+)-Petroformynic acid B	[M+H]+	C47H68O4	BZLCFINUEDERAD-GFTFTTBKNA-N	6.4304	697.51343:15769 698.51678:8657 699.52014:0	697.51129:1915	505024	474264	332131	329198	292129	386984
714.545	PC(O-14:0/18:3(9Z,12Z,15Z))	[M+H]+	C40H76NO7P	PYJVKRHLERXAPH-NOMKVWLHNA-N	5.1031	714.54303:113156 715.54638:118082 716.54974:23969	81.06967:344 94.06368:496 95.08337:692 97.09963:339 107.08344:327 119.08383:546 121.10012:477 135.11507:301 233.22194:461 245.22321:456 250.2477:1080 262.24915:13423 272.25433:337 280.25861:1101 516.46851:294	3401887	3678680	2684348	3651443	3092464	3125190
736.526	PC(14:1(9Z)/P-18:1(11Z))	[M+Na]+	C40H76NO7P	AWIMNAYXZNZGLW-NGYPZWAFNA-N	6.6555	736.52472:39316 737.52807:27442 738.53143:5927	736.5213:3228	1288464	1218060	1012031	1216623	1046001	1051323
738.539	PC(P-18:1(11Z)/14:0)	[M+Na]+	C40H78NO7P	AUJFUAPYFYTPDF-BCVQPGMVSA-N	7.1084	738.53943:15439 739.54278:10806 740.54614:0	738.53687:1156	414120	400923	252908	303108	216086	326613
772.621	PC(P-18:0/18:1(9Z))	[M+H]+	C44H86NO7P	DSWOVBIRJNAJAF-NVJOKYTBSA-N	5.8731	772.62128:26694 773.62463:36252 774.62799:8001	610.56891:1318 772.61816:335	755873	686372	51462.7	558839	514627	524622
911.719	TG(15:0/20:5(5Z,8Z,11Z,14Z,17Z)/22:6(4Z,7Z,10Z,13Z,16Z,19Z))	[M+H]+	C60H94O6	RGCBRGNUDYCQMJ-FWRBCQIISA-N	6.1494	911.72009:6047 912.72344:0 913.7268:0	911.71851:1028	38385	36248	24508	33883	9322	20647
925.733	TG(18:3(9Z,12Z,15Z)/18:3(9Z,12Z,15Z)/22:5(7Z,10Z,13Z,16Z,19Z))	[M+H]+	C61H96O6	CUDUJMHSCIYKFW-VEIXBFFSSA-N	6.5859	925.73407:7722 926.73742:7807 927.74078:0	925.72943:1234	157623	166310	152843	150304	125299	119302
926.76	PC(24:1(15Z)/22:1(13Z))	[M+H]+	C54H104NO8P	PNIKWAOGCVCBAJ-KZHJERBTSA-N	5.8932	926.76044:9418 927.76379:6354 928.76715:0	877.71149:672	90749	84259	58373	84986	47758	30222
948.728	LacCer(d18:0/22:0)	[M+H]+	C52H101NO13	ZOHNYGABTXENBU-TUAVHJNCNA-N	6.0714	948.72913:13564 949.73248:17571 950.73584:12592	948.72644:765	248732	250162	173167	199509	141955	176189
949.733	TG(18:3(9Z,12Z,15Z)/20:4(5Z,8Z,11Z,14Z)/22:6(4Z,7Z,10Z,13Z,16Z,19Z))	[M+H]+	C63H96O6	OWHDLPOTIQFXOJ-UWXDYUNISA-N	6.5282	949.73419:14891 950.73754:16976 951.7409:6512	949.73346:1594	307362	293890	201059	236458	184162	210848
950.748	Ins-1-P-Cer(d20:0/26:0)	[M+H]+	C52H104NO11P	HEMBZZZIBPHUNE-OSOATLSDSA-N	6.4017	950.74786:6043 951.75121:5172 952.75457:0	950.74261:471	45576	76755	74616	57229	37956	6462
963.593	PI(22:4(7Z,10Z,13Z,16Z)/22:4(7Z,10Z,13Z,16Z))	[M+H]+	C53H87O13P	KUIMCNHIFQPJAI-OFWLCXRQNA-N	6.1646	963.58868:7376 964.59203:8769 965.59539:0	963.58484:2675	188518	253540	151494	180057	196525	185336

## Sheet: g. Representative chromatograms
GP10_free phenolics										GP10_bound phenolics
GP10_gastric										GP10_small intestine
Malvidin 3-O-(6''-acetyl-galactoside)										Gallic acid (ethyl-ester)
RT= 24.4 min										RT= 4.0 min
Formula: C25H27O13										Formula: C9H10O5
GP10_gastric										GP10_gastric
GP10_small intestine										GP10_small intestine
